# Supplementary material for: Population-wide cerebellar growth models of children and adolescents
Source: Nat Commun. 2024 Mar 18;15:2351. doi: 10.1038/s41467-024-46398-2 (PMC10948906; doi:10.1038/s41467-024-46398-2)
Supplement: Supplementary file 4 — Source Data [file 41467_2024_46398_MOESM4_ESM.xlsx]

## Sheet: Figure1
Figure 1
	Xdata (Age):	6	6.5	7	7.5	8	8.5	9	9.5	10	10.5	11	11.5	12	12.5	13	13.5	14	14.5	15	15.5	16	16.5	17	17.5	18
	Ydata (#Participants):	73	142	149	132	210	154	154	2185	881	237	166	176	0	14	390	1123	533	242	128	66	11	3	1	0	0

## Sheet: Figure 2
Figure 2
	Panel A)
		standardized β age
		cerebellumVerm_MID_CB_Vermal_I_II	cerebellumVerm_L_CB_III	cerebellumVerm_L_CB_IV	cerebellumVerm_L_CB_V	cerebellumVerm_L_CB_VI	cerebellumVerm_L_CB_Crus_I	cerebellumVerm_L_CB_Crus_II	cerebellumVerm_L_CB_VIIB	cerebellumVerm_L_CB_VIIIA	cerebellumVerm_L_CB_VIIIB	cerebellumVerm_L_CB_IX	cerebellumVerm_L_CB_X	cerebellumVerm_L_CB_CM	cerebellumVerm_MID_CB_Vermal_III	cerebellumVerm_MID_CB_Vermal_IV	cerebellumVerm_MID_CB_Vermal_V	cerebellumVerm_MID_CB_Vermal_VI	cerebellumVerm_MID_CB_Vermal_VIIA	cerebellumVerm_MID_CB_Vermal_VIIB	cerebellumVerm_MID_CB_Vermal_VIIIA	cerebellumVerm_MID_CB_Vermal_VIIIB	cerebellumVerm_MID_CB_Vermal_IX	cerebellumVerm_MID_CB_Vermal_X	cerebellumVerm_R_CB_III	cerebellumVerm_R_CB_IV	cerebellumVerm_R_CB_V	cerebellumVerm_R_CB_VI	cerebellumVerm_R_CB_Crus_I	cerebellumVerm_R_CB_Crus_II	cerebellumVerm_R_CB_VIIB	cerebellumVerm_R_CB_VIIIA	cerebellumVerm_R_CB_VIIIB	cerebellumVerm_R_CB_IX	cerebellumVerm_R_CB_X	cerebellumVerm_R_CB_CM
	males	0.142281	0.116247	0.148066	0.0947363	0.0577506	0.153146	0.178366	0.103642	0.0686609	0.191662	0.128527	0.279627	0.293315	0.106822	0.137872	0.144013	0.164942	0.0691671	0.0975224	0.12856	0.148552	0.113023	0.114565	0.0995316	0.162425	0.154351	0.0862306	0.15579	0.144964	0.142365	0.126496	0.229237	0.170951	0.249552	0.302736
	females	0.167396	0.11483	0.146343	0.117474	0.125867	0.161003	0.190831	0.159525	0.210342	0.252159	0.140642	0.389921	0.333572	0.123525	0.151226	0.168567	0.226038	0.0849755	0.0975709	0.130391	0.181282	0.121494	0.140253	0.112054	0.143867	0.130411	0.102391	0.178687	0.178648	0.180708	0.219356	0.226662	0.178834	0.312279	0.314951
	absolute difference in standardized β age	0.025115	0.00141707	0.0017231	0.0227375	0.0681165	0.00785683	0.0124649	0.0558823	0.141681	0.0604963	0.0121145	0.110294	0.0402571	0.0167031	0.0133535	0.0245538	0.0610958	0.0158085	4.85235e-05	0.0018306	0.0327296	0.00847092	0.0256875	0.0125227	0.0185581	0.0239402	0.0161608	0.0228975	0.0336841	0.0383427	0.09286	0.00257488	0.00788302	0.0627275	0.0122155
	Panel B)
	Xdata (age)	6.11636	6.22239	6.32842	6.43445	6.54048	6.64651	6.75254	6.85857	6.96459	7.07062	7.17665	7.28268	7.38871	7.49474	7.60077	7.7068	7.81283	7.91886	8.02489	8.13092	8.23695	8.34298	8.44901	8.55504	8.66107	8.7671	8.87313	8.97915	9.08518	9.19121	9.29724	9.40327	9.5093	9.61533	9.72136	9.82739	9.93342	10.0394	10.1455	10.2515	10.3575	10.4636	10.5696	10.6756	10.7817	10.8877	10.9937	11.0997
lobule V (left)	mean trajectory males	3.38943	3.39126	3.39308	3.3949	3.39672	3.39854	3.40036	3.40218	3.404	3.40582	3.40764	3.40946	3.41128	3.4131	3.41492	3.41674	3.41856	3.42038	3.4222	3.42402	3.42584	3.42766	3.42948	3.4313	3.43312	3.43494	3.43677	3.43859	3.44041	3.44223	3.44405	3.44587	3.44769	3.44951	3.45133	3.45315	3.45497	3.45679	3.45861	3.46043	3.46225	3.46407	3.46589	3.46771	3.46953	3.47135	3.47317	3.47499
	plus 2 std trajectory males	4.22896	4.23078	4.2326	4.23442	4.23624	4.23806	4.23988	4.2417	4.24352	4.24534	4.24716	4.24898	4.2508	4.25262	4.25444	4.25626	4.25809	4.25991	4.26173	4.26355	4.26537	4.26719	4.26901	4.27083	4.27265	4.27447	4.27629	4.27811	4.27993	4.28175	4.28357	4.28539	4.28721	4.28903	4.29085	4.29267	4.29449	4.29631	4.29813	4.29995	4.30177	4.30359	4.30542	4.30724	4.30906	4.31088	4.3127	4.31452
	minus 2 std trajectory males	2.68851	2.69033	2.69215	2.69397	2.69579	2.69761	2.69943	2.70125	2.70307	2.70489	2.70671	2.70853	2.71035	2.71217	2.71399	2.71581	2.71764	2.71946	2.72128	2.7231	2.72492	2.72674	2.72856	2.73038	2.7322	2.73402	2.73584	2.73766	2.73948	2.7413	2.74312	2.74494	2.74676	2.74858	2.7504	2.75222	2.75404	2.75586	2.75768	2.7595	2.76132	2.76315	2.76497	2.76679	2.76861	2.77043	2.77225	2.77407
	mean trajectory females	3.10359	3.10585	3.1081	3.11036	3.11262	3.11488	3.11713	3.11939	3.12165	3.12391	3.12616	3.12842	3.13068	3.13293	3.13519	3.13745	3.13971	3.14196	3.14422	3.14648	3.14874	3.15099	3.15325	3.15551	3.15776	3.16002	3.16228	3.16454	3.16679	3.16905	3.17131	3.17357	3.17582	3.17808	3.18034	3.1826	3.18485	3.18711	3.18937	3.19162	3.19388	3.19614	3.1984	3.20065	3.20291	3.20517	3.20743	3.20968
	plus 2 std trajectory females	3.90232	3.90458	3.90683	3.90909	3.91135	3.9136	3.91586	3.91812	3.92038	3.92263	3.92489	3.92715	3.92941	3.93166	3.93392	3.93618	3.93843	3.94069	3.94295	3.94521	3.94746	3.94972	3.95198	3.95424	3.95649	3.95875	3.96101	3.96327	3.96552	3.96778	3.97004	3.97229	3.97455	3.97681	3.97907	3.98132	3.98358	3.98584	3.9881	3.99035	3.99261	3.99487	3.99712	3.99938	4.00164	4.0039	4.00615	4.00841
	minus 2 std trajectory females	2.43671	2.43896	2.44122	2.44348	2.44574	2.44799	2.45025	2.45251	2.45477	2.45702	2.45928	2.46154	2.4638	2.46605	2.46831	2.47057	2.47282	2.47508	2.47734	2.4796	2.48185	2.48411	2.48637	2.48863	2.49088	2.49314	2.4954	2.49765	2.49991	2.50217	2.50443	2.50668	2.50894	2.5112	2.51346	2.51571	2.51797	2.52023	2.52249	2.52474	2.527	2.52926	2.53151	2.53377	2.53603	2.53829	2.54054	2.5428
crus II (left)	mean trajectory males	9.15342	9.16392	9.17442	9.18492	9.19542	9.20592	9.21642	9.22692	9.23741	9.24791	9.25841	9.26891	9.27941	9.28991	9.30041	9.31091	9.32141	9.33191	9.34241	9.35291	9.36341	9.3739	9.3844	9.3949	9.4054	9.4159	9.4264	9.4369	9.4474	9.4579	9.4684	9.4789	9.4894	9.4999	9.5104	9.52089	9.53139	9.54189	9.55239	9.56289	9.57339	9.58389	9.59439	9.60489	9.61539	9.62589	9.63639	9.64689
	plus 2 std trajectory males	11.9095	11.92	11.9305	11.941	11.9515	11.962	11.9725	11.983	11.9935	12.004	12.0145	12.025	12.0355	12.046	12.0565	12.067	12.0775	12.088	12.0985	12.109	12.1195	12.13	12.1405	12.151	12.1615	12.172	12.1825	12.193	12.2035	12.214	12.2245	12.235	12.2455	12.256	12.2665	12.277	12.2875	12.298	12.3085	12.319	12.3295	12.34	12.3505	12.361	12.3715	12.382	12.3925	12.403
	minus 2 std trajectory males	6.90255	6.91305	6.92355	6.93405	6.94455	6.95505	6.96554	6.97604	6.98654	6.99704	7.00754	7.01804	7.02854	7.03904	7.04954	7.06004	7.07054	7.08104	7.09154	7.10203	7.11253	7.12303	7.13353	7.14403	7.15453	7.16503	7.17553	7.18603	7.19653	7.20703	7.21753	7.22803	7.23853	7.24902	7.25952	7.27002	7.28052	7.29102	7.30152	7.31202	7.32252	7.33302	7.34352	7.35402	7.36452	7.37502	7.38552	7.39601
	mean trajectory females	8.38109	8.39233	8.40356	8.41479	8.42602	8.43726	8.44849	8.45972	8.47096	8.48219	8.49342	8.50466	8.51589	8.52712	8.53835	8.54959	8.56082	8.57205	8.58329	8.59452	8.60575	8.61699	8.62822	8.63945	8.65068	8.66192	8.67315	8.68438	8.69562	8.70685	8.71808	8.72932	8.74055	8.75178	8.76301	8.77425	8.78548	8.79671	8.80795	8.81918	8.83041	8.84165	8.85288	8.86411	8.87534	8.88658	8.89781	8.90904
	plus 2 std trajectory females	10.8419	10.8532	10.8644	10.8756	10.8869	10.8981	10.9093	10.9206	10.9318	10.943	10.9543	10.9655	10.9767	10.988	10.9992	11.0104	11.0217	11.0329	11.0441	11.0554	11.0666	11.0778	11.0891	11.1003	11.1115	11.1228	11.134	11.1452	11.1564	11.1677	11.1789	11.1901	11.2014	11.2126	11.2238	11.2351	11.2463	11.2575	11.2688	11.28	11.2912	11.3025	11.3137	11.3249	11.3362	11.3474	11.3586	11.3699
	minus 2 std trajectory females	6.3714	6.38263	6.39387	6.4051	6.41633	6.42757	6.4388	6.45003	6.46127	6.4725	6.48373	6.49496	6.5062	6.51743	6.52866	6.5399	6.55113	6.56236	6.5736	6.58483	6.59606	6.60729	6.61853	6.62976	6.64099	6.65223	6.66346	6.67469	6.68593	6.69716	6.70839	6.71962	6.73086	6.74209	6.75332	6.76456	6.77579	6.78702	6.79826	6.80949	6.82072	6.83195	6.84319	6.85442	6.86565	6.87689	6.88812	6.89935
corpus medullare (left)	mean trajectory males	7.84587	7.85733	7.86878	7.88024	7.89169	7.90315	7.9146	7.92606	7.93752	7.94897	7.96043	7.97188	7.98334	7.99479	8.00625	8.0177	8.02916	8.04062	8.05207	8.06353	8.07498	8.08644	8.09789	8.10935	8.1208	8.13226	8.14371	8.15517	8.16663	8.17808	8.18954	8.20099	8.21245	8.2239	8.23536	8.24681	8.25827	8.26973	8.28118	8.29264	8.30409	8.31555	8.327	8.33846	8.34991	8.36137	8.37282	8.38428
	plus 2 std trajectory males	9.51217	9.52362	9.53508	9.54654	9.55799	9.56945	9.5809	9.59236	9.60381	9.61527	9.62672	9.63818	9.64963	9.66109	9.67255	9.684	9.69546	9.70691	9.71837	9.72982	9.74128	9.75273	9.76419	9.77564	9.7871	9.79856	9.81001	9.82147	9.83292	9.84438	9.85583	9.86729	9.87874	9.8902	9.90166	9.91311	9.92457	9.93602	9.94748	9.95893	9.97039	9.98184	9.9933	10.0048	10.0162	10.0277	10.0391	10.0506
	minus 2 std trajectory males	6.35869	6.37014	6.3816	6.39305	6.40451	6.41597	6.42742	6.43888	6.45033	6.46179	6.47324	6.4847	6.49615	6.50761	6.51906	6.53052	6.54198	6.55343	6.56489	6.57634	6.5878	6.59925	6.61071	6.62216	6.63362	6.64508	6.65653	6.66799	6.67944	6.6909	6.70235	6.71381	6.72526	6.73672	6.74817	6.75963	6.77109	6.78254	6.794	6.80545	6.81691	6.82836	6.83982	6.85127	6.86273	6.87419	6.88564	6.8971
	mean trajectory females	7.38478	7.39781	7.41084	7.42387	7.43689	7.44992	7.46295	7.47598	7.48901	7.50203	7.51506	7.52809	7.54112	7.55414	7.56717	7.5802	7.59323	7.60626	7.61928	7.63231	7.64534	7.65837	7.67139	7.68442	7.69745	7.71048	7.72351	7.73653	7.74956	7.76259	7.77562	7.78864	7.80167	7.8147	7.82773	7.84075	7.85378	7.86681	7.87984	7.89287	7.90589	7.91892	7.93195	7.94498	7.958	7.97103	7.98406	7.99709
	plus 2 std trajectory females	8.95065	8.96368	8.9767	8.98973	9.00276	9.01579	9.02882	9.04184	9.05487	9.0679	9.08093	9.09395	9.10698	9.12001	9.13304	9.14606	9.15909	9.17212	9.18515	9.19818	9.2112	9.22423	9.23726	9.25029	9.26331	9.27634	9.28937	9.3024	9.31543	9.32845	9.34148	9.35451	9.36754	9.38056	9.39359	9.40662	9.41965	9.43268	9.4457	9.45873	9.47176	9.48479	9.49781	9.51084	9.52387	9.5369	9.54992	9.56295
	minus 2 std trajectory females	5.98714	6.00017	6.0132	6.02623	6.03925	6.05228	6.06531	6.07834	6.09136	6.10439	6.11742	6.13045	6.14348	6.1565	6.16953	6.18256	6.19559	6.20861	6.22164	6.23467	6.2477	6.26073	6.27375	6.28678	6.29981	6.31284	6.32586	6.33889	6.35192	6.36495	6.37797	6.391	6.40403	6.41706	6.43009	6.44311	6.45614	6.46917	6.4822	6.49522	6.50825	6.52128	6.53431	6.54734	6.56036	6.57339	6.58642	6.59945
	Panel C)
		cerebellumVerm_MID_CB_Vermal_I_II	cerebellumVerm_L_CB_III	cerebellumVerm_L_CB_IV	cerebellumVerm_L_CB_V	cerebellumVerm_L_CB_VI	cerebellumVerm_L_CB_Crus_I	cerebellumVerm_L_CB_Crus_II	cerebellumVerm_L_CB_VIIB	cerebellumVerm_L_CB_VIIIA	cerebellumVerm_L_CB_VIIIB	cerebellumVerm_L_CB_IX	cerebellumVerm_L_CB_X	cerebellumVerm_L_CB_CM	cerebellumVerm_MID_CB_Vermal_III	cerebellumVerm_MID_CB_Vermal_IV	cerebellumVerm_MID_CB_Vermal_V	cerebellumVerm_MID_CB_Vermal_VI	cerebellumVerm_MID_CB_Vermal_VIIA	cerebellumVerm_MID_CB_Vermal_VIIB	cerebellumVerm_MID_CB_Vermal_VIIIA	cerebellumVerm_MID_CB_Vermal_VIIIB	cerebellumVerm_MID_CB_Vermal_IX	cerebellumVerm_MID_CB_Vermal_X	cerebellumVerm_R_CB_III	cerebellumVerm_R_CB_IV	cerebellumVerm_R_CB_V	cerebellumVerm_R_CB_VI	cerebellumVerm_R_CB_Crus_I	cerebellumVerm_R_CB_Crus_II	cerebellumVerm_R_CB_VIIB	cerebellumVerm_R_CB_VIIIA	cerebellumVerm_R_CB_VIIIB	cerebellumVerm_R_CB_IX	cerebellumVerm_R_CB_X	cerebellumVerm_R_CB_CM
	standardized β age mean males	0.142281	0.116247	0.148066	0.0947363	0.0577506	0.153146	0.178366	0.103642	0.0686609	0.191662	0.128527	0.279627	0.293315	0.106822	0.137872	0.144013	0.164942	0.0691671	0.0975224	0.12856	0.148552	0.113023	0.114565	0.0995316	0.162425	0.154351	0.0862306	0.15579	0.144964	0.142365	0.126496	0.229237	0.170951	0.249552	0.302736
	standardized β age std males	0.113722	0.0592062	0.0429266	0.0521074	0.0741213	0.0572384	0.0630481	0.062954	0.089599	0.111704	0.0592775	0.125832	0.0823124	0.052507	0.0561226	0.0586173	0.0575228	0.0532628	0.0428546	0.0561295	0.0623027	0.0479138	0.0783265	0.0513781	0.051064	0.0611223	0.0575983	0.0576316	0.0650779	0.0574515	0.0759982	0.124244	0.060804	0.10762	0.0744176
	standardized β age mean females	0.167396	0.11483	0.146343	0.117474	0.125867	0.161003	0.190831	0.159525	0.210342	0.252159	0.140642	0.389921	0.333572	0.123525	0.151226	0.168567	0.226038	0.0849755	0.0975709	0.130391	0.181282	0.121494	0.140253	0.112054	0.143867	0.130411	0.102391	0.178687	0.178648	0.180708	0.219356	0.226662	0.178834	0.312279	0.314951
	standardized β age std females	0.109986	0.0504501	0.0427239	0.0567836	0.0966882	0.0816877	0.0834449	0.0776721	0.171792	0.174599	0.0736731	0.201069	0.126029	0.0469531	0.0455493	0.0527236	0.0888514	0.045433	0.044094	0.0790951	0.089524	0.0553304	0.0865375	0.0482678	0.0504078	0.0665213	0.0784388	0.0770494	0.102369	0.071494	0.144811	0.140529	0.0817554	0.14959	0.0980469
samples β age males	cerebellumVerm_MID_CB_Vermal_I_II	0.270272	0.0816333	0.31505	0.0532704	0.290181	0.0629813	0.1656	0.105322	0.131553	0.0417683	0.0769001	0.108294	0.42797	0.00533575	0.10064	0.0288194	0.153469	0.0650735	0.00901674	0.0496143	0.326302	0.0603677	0.325666	0.0566086	0.269877	0.0612554	0.252439	0.0575419	0.302443	0.10809	0.31394	0.0727104	0.134646	0.0765197	0.295612	0.119893	0.0550817	0.0923493	0.112194	0.0942362	0.254722	0.0663311	0.19022	0.0562144	0.211785	0.0959031	0.26763	0.104398
	cerebellumVerm_L_CB_III	0.121112	0.108352	0.196464	0.120142	0.136515	0.0460721	0.0826958	0.113636	0.0688384	0.0677311	0.0956733	0.0907642	0.181076	0.128485	0.192321	0.118596	0.0376036	0.0957771	-0.0175489	0.0668413	0.00255884	0.0965866	0.0863034	0.0910611	0.0967642	0.0870724	0.115176	0.103822	0.103418	0.0964031	0.0942964	0.0935291	0.0897415	0.0901334	0.0897415	0.0901334	0.177636	0.1089	0.193499	0.0976563	0.0906649	0.101918	-0.0288758	0.05636	-0.0184813	0.12959	0.222056	0.133367
	cerebellumVerm_L_CB_IV	0.158846	0.166586	0.126747	0.144113	0.133749	0.130915	0.14669	0.133877	0.184953	0.14746	0.175851	0.180205	0.150952	0.157728	0.237215	0.0805381	0.140638	0.134548	0.0389321	0.0646855	0.0389321	0.0646855	0.0739862	0.108329	0.077744	0.102709	-0.00677987	0.184963	0.0404543	0.129684	0.279033	0.154073	0.10439	0.161579	0.103433	0.0859504	0.208652	0.208945	0.147913	0.13885	0.158862	0.116204	0.140287	0.171696	0.163888	0.146139	0.146391	0.140318
	cerebellumVerm_L_CB_V	0.0949651	0.0861442	0.1076	0.101257	0.102957	0.0989314	0.107275	0.136455	0.087866	0.0919635	0.157257	0.116043	0.0896416	0.121877	0.069877	0.0912371	0.0596481	0.0903076	0.0408957	0.0572413	0.088076	0.121325	0.100808	0.114769	0.101039	0.132167	0.0660189	0.0976913	0.1137	0.112243	0.0495713	0.134264	0.0291472	0.0757881	0.177266	0.142523	0.112207	0.10219	0.0891112	0.0862387	0.0995974	0.078726	0.0653267	0.12299	0.114761	0.082379	0.0805058	0.082169
	cerebellumVerm_L_CB_VI	0.120673	0.0918445	0.0168562	0.113237	0.0658748	0.0908012	-0.014019	0.0886899	0.0203226	0.110295	-0.00658831	0.0909625	-0.00658831	0.0909625	-0.00658831	0.0909625	0.0380892	0.113027	-0.00528941	0.101009	-0.107111	0.0597972	-0.107111	0.0597972	-0.107111	0.0597972	-0.0984741	0.124649	0.0195551	0.0675928	0.0162485	0.0868561	-0.0795671	0.0676747	0.0997071	0.0828894	0.0765715	0.0756304	0.0832897	0.0756404	-0.0967561	0.0805396	0.0773374	0.0825758	-0.0298551	0.0813428	-0.00597044	0.0647537
	cerebellumVerm_L_CB_Crus_I	0.0103804	0.133107	0.182231	0.114755	0.113576	0.128707	-0.027989	0.198277	0.143248	0.115708	0.137518	0.122493	0.161314	0.149937	0.16671	0.161013	0.183322	0.156408	0.115538	0.108024	0.259571	0.144884	0.256484	0.139646	-0.00325031	0.139993	0.2229	0.118283	0.120495	0.112066	0.118096	0.118679	0.199574	0.163222	0.246452	0.15494	0.138967	0.121031	0.0877224	0.126271	0.179706	0.167607	0.320429	0.201361	0.182932	0.139089	0.126084	0.0807185
	cerebellumVerm_L_CB_Crus_II	0.0969638	0.137334	0.163254	0.170872	0.195439	0.11642	0.254155	0.233621	0.145829	0.12147	0.106949	0.160026	0.222293	0.193524	0.193124	0.200894	0.131317	0.133884	0.184975	0.188287	0.502838	0.140506	0.164908	0.158527	0.141802	0.140823	0.142461	0.173218	0.212229	0.178071	0.211165	0.149695	0.140897	0.163651	0.228161	0.148263	0.172831	0.184905	0.0109763	0.142215	0.127378	0.133094	0.186971	0.216511	0.219682	0.138952	0.185843	0.190245
	cerebellumVerm_L_CB_VIIB	0.126193	0.0216442	0.126786	0.139088	0.0937837	0.0601131	0.114722	0.126847	0.147731	0.0523931	0.164755	0.0793062	0.102299	0.105129	0.108863	0.10591	0.0514223	0.0946221	0.0711817	0.0990065	0.058202	0.111333	0.159045	0.103921	0.310496	0.105678	-0.112235	0.094891	-0.139427	0.080196	-0.0736908	0.122657	0.0941333	0.0886695	0.206808	0.114426	0.108746	0.0983592	0.1116	0.100662	0.100053	0.0962544	0.0443291	0.0778875	0.156227	0.121259	0.196765	0.127616
	cerebellumVerm_L_CB_VIIIA	0.246336	0.0599554	0.217168	0.0281815	0.317481	0.080788	0.00421498	0.10762	0.119854	0.0571836	0.214464	0.0702188	0.045781	0.0627051	0.179242	0.086298	0.0155308	0.0527393	-0.0694642	0.099831	0.210006	0.0608103	0.110236	0.0962764	0.0825007	0.0930097	0.0745237	0.0799215	0.0687051	0.0668749	-0.024362	0.0386192	0.199708	0.0487468	0.217971	0.0643023	0.0720483	0.0361965	0.0914998	0.065054	0.136982	-0.00389769	0.033429	0.0578757	-0.0555075	0.0349539	0.180217	0.0839205
	cerebellumVerm_L_CB_VIIIB	0.394758	0.148597	0.282767	0.0961098	0.441646	0.131023	0.24589	0.138261	0.246525	0.0911046	0.486528	0.131454	0.23329	0.115735	0.0631275	0.106311	0.0721819	0.153675	0.093506	0.162548	0.422612	0.117848	0.41882	0.11487	0.179873	0.0969535	0.274531	0.163778	0.333221	0.0965543	0.197026	0.154749	0.41836	0.153054	0.21393	0.136222	0.240242	0.139098	0.231592	0.0838095	0.528268	0.0977712	0.462838	0.11526	0.188424	0.103571	0.144122	0.111113
	cerebellumVerm_L_CB_IX	0.11137	0.105846	0.100028	0.101609	0.187475	0.153344	0.153552	0.097649	0.163667	0.0757844	0.213886	0.149849	0.0953865	0.131662	0.17558	0.0994974	0.364868	0.0970046	0.246541	0.11694	0.278826	0.115475	0.278826	0.115475	0.0851378	0.120263	0.160175	0.121805	0.190928	0.120767	0.25103	0.0592534	0.179487	0.110567	0.135727	0.133545	0.144268	0.0752333	0.171029	0.141674	0.186591	0.0921751	0.0895701	0.0681989	0.0845674	0.0893597	0.0855255	0.0985306
	cerebellumVerm_L_CB_X	0.279885	0.12401	0.30009	0.212626	0.485033	0.137809	0.238316	0.200357	0.574432	0.157073	0.330772	0.202184	0.445905	0.223883	0.410533	0.140134	0.342416	0.178676	0.291137	0.167094	0.435335	0.209618	0.49184	0.147907	0.327394	0.23567	0.231718	0.202811	0.289287	0.172474	0.226692	0.210956	0.33086	0.195701	0.442504	0.142161	0.320189	0.217233	0.386638	0.16253	0.429856	0.188547	0.441427	0.202177	0.290312	0.145117	0.429659	0.202574
	cerebellumVerm_L_CB_CM	0.248888	0.225987	0.311843	0.235307	0.345498	0.218157	0.462456	0.235775	0.412686	0.303558	0.342053	0.235694	0.386842	0.252899	0.45259	0.234014	0.201195	0.253938	0.292725	0.249298	0.2626	0.244127	0.431275	0.253366	0.31664	0.267543	0.32677	0.228096	0.342811	0.285971	0.335006	0.216981	0.312781	0.214158	0.492792	0.283998	0.361785	0.281393	0.344318	0.23275	0.448136	0.199568	0.259868	0.262986	0.284976	0.268791	0.269468	0.261488
	cerebellumVerm_MID_CB_Vermal_III	-0.0030573	0.0283576	0.0778642	0.103143	0.139688	0.0504435	-0.009643	0.110752	-0.0130255	0.092466	-0.0130255	0.092466	0.155089	0.0806837	0.0894948	0.0981284	0.0303919	0.0678141	0.0285838	0.123704	0.0676862	0.129062	0.0124952	0.0825214	-0.0283219	0.102386	0.0407409	0.100151	0.0525065	0.0927027	0.116663	0.0782456	0.118695	0.0874551	0.141994	0.104689	-0.0405027	0.107275	-0.0405027	0.107275	0.250467	0.116097	0.206943	0.0939564	0.130884	0.109704	0.17224	0.0865911
	cerebellumVerm_MID_CB_Vermal_IV	0.148041	0.151344	0.162951	0.137493	0.195042	0.161735	0.272938	0.174948	0.2031	0.134735	0.2031	0.134735	0.101168	0.162467	0.0709903	0.144297	0.0709903	0.144297	0.0709903	0.144297	0.0653093	0.140594	0.0653093	0.140594	0.0142798	0.116937	0.0142798	0.116937	0.0142798	0.116937	0.0142798	0.116937	-0.0532323	0.111399	-0.0532323	0.111399	-0.0532323	0.111399	-0.038259	0.131125	-0.038259	0.131125	-0.038259	0.131125	-0.0203018	0.143799	-0.011729	0.141909
	cerebellumVerm_MID_CB_Vermal_V	0.136445	0.139358	0.129595	0.155191	-0.00538179	0.146837	0.187425	0.123784	-0.0375983	0.127058	0.167852	0.121161	0.0871156	0.136916	0.12861	0.155794	0.098499	0.169941	0.126281	0.156962	0.155448	0.161213	0.139971	0.140269	0.110833	0.169155	0.0633194	0.141061	0.0762115	0.163441	0.139513	0.104693	0.120453	0.144024	0.128038	0.159024	0.170893	0.156305	0.158886	0.154618	0.126111	0.166974	0.21374	0.167588	0.0665711	0.102407	0.196881	0.190944
	cerebellumVerm_MID_CB_Vermal_VI	0.176304	0.184256	0.207986	0.1907	0.179812	0.180781	0.151812	0.170737	0.1758	0.182587	0.161441	0.197293	0.269554	0.219234	0.173411	0.166323	0.15239	0.151393	0.122367	0.132338	0.183807	0.193554	0.207956	0.21264	0.204829	0.212023	0.163284	0.174762	0.169444	0.168376	0.17842	0.103976	0.156727	0.175616	0.193474	0.204963	0.177684	0.173157	0.320878	0.172864	0.121454	0.163198	0.328276	0.172292	0.152665	0.145911	0.0693676	0.131794
	cerebellumVerm_MID_CB_Vermal_VIIA	0.141525	0.0389389	0.0870344	0.0898491	0.0876701	0.0922508	0.0561739	0.058119	0.0486133	0.0564264	0.12088	0.120134	0.115674	0.119776	0.0727199	0.0612234	0.11346	0.0922589	0.0913313	0.00360263	-0.00121062	0.0530664	-0.0244785	0.0637524	-0.143905	0.0449323	-0.14197	0.0134986	-0.13208	-0.00313483	-0.106828	0.0122616	-0.0889603	0.034131	-0.00892067	0.0326771	0.0585369	0.0541022	-0.0185417	0.0661553	0.0365333	0.0626113	0.0910849	0.0552281	0.0910849	0.0552281	0.0651468	0.0643904
	cerebellumVerm_MID_CB_Vermal_VIIB	0.117411	0.0605088	0.1499	0.126659	0.127716	0.112444	0.118892	0.106071	0.118892	0.106071	0.115436	0.111502	0.102123	0.0996286	0.126702	0.120917	0.0598315	0.074957	0.139594	0.0813607	0.137775	0.120925	0.129347	0.0961709	0.116114	0.116016	0.104436	0.121585	0.0788732	0.0731791	0.103247	0.117254	0.0669275	0.101229	0.0944317	0.0937884	0.0944317	0.0937884	0.0944317	0.0937884	0.103903	0.102715	0.101978	0.10502	0.0951223	0.106382	0.0957571	0.0843797
	cerebellumVerm_MID_CB_Vermal_VIIIA	0.128226	0.131562	0.206328	0.151632	0.0946594	0.151117	0.0764522	0.10822	0.160538	0.13281	0.0997616	0.126933	0.0992856	0.127027	0.155552	0.169905	0.227923	0.105244	0.0867648	0.112107	0.234668	0.148373	0.249064	0.12229	0.286532	0.200382	0.284082	0.160528	0.221751	0.108184	0.228943	0.117711	0.228943	0.117711	0.228943	0.117711	0.228943	0.117711	0.202774	0.107855	0.100608	0.12171	0.00679911	0.15057	0.296795	0.161277	0.218309	0.133316
	cerebellumVerm_MID_CB_Vermal_VIIIB	0.22257	0.190054	0.191137	0.129982	0.197192	0.141594	0.103248	0.140085	0.127071	0.171046	0.128353	0.111511	0.120508	0.142459	0.231005	0.165298	-0.0190241	0.165603	-0.0190241	0.165603	-0.0444509	0.185674	0.242524	0.157675	0.23491	0.155322	0.257727	0.15155	0.187272	0.172449	0.179671	0.128383	0.19408	0.173147	0.0835401	0.143231	0.0972906	0.143463	0.0973391	0.133885	0.121761	0.118411	0.0916736	0.137526	0.0777462	0.111	0.100429	0.14666
	cerebellumVerm_MID_CB_Vermal_IX	0.161918	0.156818	0.143792	0.162378	0.135822	0.116499	0.0928565	0.0992712	0.103137	0.10325	0.0625666	0.0744543	0.0563935	0.125479	0.355595	0.151145	0.355595	0.151145	0.281683	0.0786041	0.281683	0.0786041	0.110959	0.135665	0.138613	0.104144	0.111447	0.104436	0.115962	0.114236	0.119752	0.121797	0.109789	0.118712	0.0887059	0.11257	0.147527	0.14159	0.024199	0.127211	0.0567343	0.0689285	0.0890654	0.105684	-0.0151167	0.107085	0.112531	0.100542
	cerebellumVerm_MID_CB_Vermal_X	0.130695	0.107567	0.181113	0.0705332	0.112433	0.0904098	0.187888	0.0612872	0.260681	0.117854	0.220096	0.069483	0.0390205	0.0495909	0.0442353	0.0662492	0.102159	0.087705	0.0951031	0.110043	0.166512	0.154392	0.10587	0.0661977	0.138412	0.10466	0.184446	0.0563914	0.240367	0.0622411	0.134826	0.0798922	0.150501	0.0493562	0.110533	0.0391361	0.120831	0.112544	-0.0346374	0.0450487	0.213786	0.082022	0.18162	0.113404	0.275508	0.0590551	0.241896	0.068088
	cerebellumVerm_R_CB_III	0.0907586	0.0885257	0.231906	0.0354142	0.0876251	0.111346	0.0976671	0.051748	0.095865	0.08097	0.113285	0.0845652	0.0264423	0.0626156	0.0684207	0.0876572	0.0264682	0.0829841	-0.0169093	0.0907148	0.0467911	0.0871519	0.0391658	0.0829111	0.178194	0.121122	0.0108049	0.101232	0.07478	0.0815126	0.315282	0.115792	0.157383	0.0867749	0.119346	0.0912506	0.0768692	0.0647633	0.117504	0.116474	0.117588	0.115151	0.130106	0.0466756	0.107691	0.111663	0.157856	0.153176
	cerebellumVerm_R_CB_IV	0.196132	0.20269	0.133212	0.150414	0.138454	0.157944	0.170453	0.155051	0.325883	0.206967	0.20398	0.200782	0.15984	0.150252	0.131481	0.196921	0.126808	0.140604	0.0852576	0.19221	0.26366	0.160151	0.227747	0.154938	0.0530421	0.186751	0.419679	0.188098	0.0810907	0.155188	0.283166	0.159137	0.155739	0.172389	0.174999	0.164158	0.138596	0.161296	0.142078	0.165863	0.149631	0.180048	0.129918	0.141413	0.16283	0.166076	0.150024	0.166124
	cerebellumVerm_R_CB_V	0.293867	0.149573	0.164568	0.162246	0.213718	0.158461	0.106815	0.132875	0.081967	0.141586	0.0323853	0.149092	0.142174	0.117428	0.092537	0.124698	0.177713	0.14995	0.213703	0.194913	0.135662	0.114278	0.178757	0.123721	0.151324	0.0889923	0.233278	0.18893	0.233278	0.18893	0.225032	0.172108	0.113804	0.172653	0.122847	0.121391	0.18566	0.137342	0.166297	0.142221	0.164249	0.154519	0.10605	0.148837	0.215038	0.204924	0.0985506	0.0848056
	cerebellumVerm_R_CB_VI	0.0487383	0.0645639	0.0915933	0.154791	0.0619508	0.11273	0.0420701	0.0953849	0.0242853	0.0784998	0.0955049	0.113908	0.091638	0.130478	0.0112248	0.0719758	0.00342468	0.0954193	0.128701	0.127102	0.0465487	0.0663803	0.0854787	0.0824945	0.0800023	0.109629	0.0126658	0.0878636	0.0778614	0.091647	0.0683296	0.0908377	0.0775429	0.108415	0.117285	0.0781104	0.0619936	0.0920786	0.208674	0.066985	0.0418342	0.0991505	-0.00182667	0.0840435	0.0423396	0.0933153	-0.000239997	0.0591054
	cerebellumVerm_R_CB_Crus_I	0.240243	0.173612	0.240243	0.173612	0.04952	0.185254	0.179365	0.186081	0.0926309	0.176229	0.29336	0.153548	-0.0329992	0.173684	0.279353	0.158902	0.228119	0.137151	0.216591	0.18183	0.180889	0.153361	0.297202	0.194062	0.0269327	0.182701	0.0204207	0.175079	0.212013	0.156787	0.176787	0.18434	0.140257	0.181248	0.314581	0.203179	0.295348	0.225752	0.0770534	0.18133	0.0598464	0.162992	0.196376	0.204998	0.124765	0.154164	0.191749	0.196071
	cerebellumVerm_R_CB_Crus_II	0.0452203	0.174801	0.140966	0.119184	0.169173	0.133228	0.308079	0.168856	0.00516138	0.114928	0.123661	0.138437	0.123661	0.138437	0.0704881	0.172827	0.420653	0.0775891	0.296825	0.118279	0.133324	0.110915	0.278995	0.145936	0.12918	0.121559	0.347762	0.147081	0.347762	0.147081	0.348639	0.137753	0.229248	0.137425	0.235374	0.0846006	0.108218	0.15222	0.132898	0.163514	0.0545119	0.128738	0.145541	0.138761	0.344153	0.11606	0.35672	0.145384
	cerebellumVerm_R_CB_VIIB	0.172092	0.155502	0.166781	0.137212	0.147515	0.143464	0.166065	0.184995	0.149238	0.141381	0.157226	0.153458	0.155259	0.117686	0.160406	0.103632	0.158001	0.159795	0.166714	0.134408	0.166523	0.163761	0.1327	0.129856	0.133998	0.133722	0.118119	0.136554	0.126036	0.13828	-0.0266893	0.154757	-0.0513969	0.123727	0.133377	0.0824152	0.1504	0.13479	0.165035	0.121638	0.167097	0.162622	0.177126	0.116193	0.211488	0.17382	0.068519	0.159627
	cerebellumVerm_R_CB_VIIIA	0.175758	0.198335	0.131305	0.114413	0.138976	0.130057	0.100817	0.155176	0.00193565	0.123206	-0.0501425	0.155116	-0.0501425	0.155116	0.228908	0.0844237	0.0777994	0.12646	-0.139977	0.122005	0.0528142	0.166296	0.207868	0.13096	0.105181	0.115257	0.0951749	0.138919	0.139013	0.156252	0.0877374	0.139893	0.251055	0.122312	0.0310178	0.162373	0.0987421	0.135977	0.0912064	0.151147	0.105142	0.168056	0.144161	0.153417	0.2627	0.163452	0.09975	0.131154
	cerebellumVerm_R_CB_VIIIB	0.218415	0.173297	0.218415	0.173297	0.226738	0.178244	0.214072	0.165455	0.214072	0.165455	0.217885	0.166985	0.217885	0.166985	0.217885	0.166985	0.217885	0.166985	0.217885	0.166985	0.217885	0.166985	0.217885	0.166985	0.217885	0.166985	0.217885	0.166985	0.217885	0.166985	0.212533	0.161392	0.212533	0.161392	0.212533	0.161392	0.22549	0.158265	0.208941	0.151018	0.208941	0.151018	0.208941	0.151018	0.208941	0.151018	0.208941	0.151018
	cerebellumVerm_R_CB_IX	0.182381	0.156103	0.156417	0.141615	0.150762	0.118102	0.0906067	0.18391	0.16457	0.135294	0.0880081	0.125054	0.171901	0.174455	0.20925	0.187151	0.148008	0.191055	0.062384	0.141361	0.317535	0.184308	0.376721	0.11194	0.12901	0.171365	0.219531	0.167787	0.177072	0.101691	0.149934	0.123467	0.151028	0.13596	0.170491	0.134571	0.130912	0.175498	0.304987	0.152149	0.29091	0.162279	0.317526	0.112391	0.267145	0.161993	0.255968	0.178172
	cerebellumVerm_R_CB_X	0.400425	0.202492	0.40119	0.185489	0.241594	0.140759	0.310777	0.195121	0.348967	0.16519	0.24992	0.153384	0.265399	0.175267	0.241076	0.161138	0.244186	0.16235	0.308374	0.189513	0.688053	0.202027	0.577108	0.208228	0.357607	0.126668	0.416965	0.187038	0.188537	0.168092	0.440319	0.187635	0.332963	0.171974	0.368041	0.196598	0.336846	0.184516	0.159432	0.129977	0.268899	0.185712	0.416213	0.219732	0.293488	0.224524	0.385136	0.231774
	cerebellumVerm_R_CB_CM	0.271543	0.268488	0.357291	0.291513	0.27457	0.271598	0.560857	0.304442	0.376594	0.268637	0.276594	0.259667	0.491383	0.270347	0.589753	0.244692	0.589753	0.244692	0.37212	0.269055	0.308686	0.228601	0.378021	0.287743	0.231026	0.246551	0.253542	0.279607	0.260709	0.28572	0.250999	0.280413	0.268367	0.233958	0.281645	0.339415	0.258027	0.256364	0.350404	0.300228	0.304654	0.23634	0.475195	0.260012	0.355129	0.264412	0.364362	0.2947
samples β age females	cerebellumVerm_MID_CB_Vermal_I_II	0.259349	0.110396	0.423872	0.0711582	0.426623	0.126135	0.321652	0.123258	0.196771	0.0518906	0.19462	0.10623	0.292541	0.0908264	0.341416	0.110908	0.362409	0.109765	0.280043	0.1186	0.212542	0.0605075	0.221088	0.032532	0.163537	0.0596066	0.15449	0.0594652	0.237443	0.0953669	0.241387	0.124743	0.318871	0.0800444	0.356905	0.095685	0.228607	0.118471	0.125352	0.108396	0.331256	0.091763	0.316379	0.0812705	0.314697	0.0933288	0.426748	0.0714891
	cerebellumVerm_L_CB_III	0.0927339	0.099987	0.132394	0.143096	0.100377	0.119978	0.142628	0.0566633	0.0676594	0.0698626	0.122201	0.0899155	0.122604	0.154044	0.137459	0.120011	0.130296	0.108307	0.100376	0.112332	0.128552	0.118156	0.10702	0.0972593	0.136887	0.119632	0.103848	0.111891	0.098811	0.104678	0.0875809	0.0968898	0.0860299	0.0898959	0.0860299	0.0898959	0.169155	0.137959	0.022925	0.090019	0.102828	0.101748	0.0807287	0.0888388	0.142487	0.10619	0.107679	0.122917
	cerebellumVerm_L_CB_IV	0.107973	0.156868	0.0359917	0.134249	0.216633	0.153767	0.177698	0.151193	0.18039	0.167538	0.171112	0.149849	0.14434	0.153961	-0.137282	0.132394	0.154812	0.137922	0.0167816	0.152172	0.0167816	0.152172	0.0672375	0.167238	0.0690132	0.164267	0.266818	0.151053	0.167394	0.154774	0.0286273	0.149783	0.143012	0.167369	0.0697048	0.0895681	0.0311028	0.190868	0.128766	0.145418	0.235918	0.162962	0.153836	0.165284	0.0802353	0.146221	0.114109	0.135503
	cerebellumVerm_L_CB_V	0.0734364	0.105774	0.099883	0.107923	0.096533	0.101514	0.156713	0.0957045	0.141805	0.128403	0.09464	0.0587277	0.137757	0.101982	0.0879912	0.124223	0.0666684	0.0795425	0.137641	0.107869	0.101526	0.0946023	0.0781151	0.0950155	0.0870752	0.112726	0.0913259	0.0768576	0.145305	0.123922	0.0986677	0.0548687	0.0783767	0.128453	0.180664	0.0964208	0.134834	0.124296	0.132672	0.119712	0.0834614	0.108918	0.124706	0.0713729	0.109374	0.118914	0.0717409	0.0762882
	cerebellumVerm_L_CB_VI	0.241442	0.0765499	-0.0160679	0.045091	0.221869	0.101715	0.310259	0.0888936	0.278979	0.103532	0.480675	0.0839978	0.480675	0.0839978	0.480675	0.0839978	0.508886	0.0853958	0.50645	0.082466	0.528132	0.0704774	0.528132	0.0704774	0.528132	0.0704774	0.560621	0.0435277	0.515867	0.0950564	0.243253	0.0729135	0.276205	0.0942789	0.294783	0.0372782	0.0761731	0.0792347	0.0767255	0.0754781	0.15277	0.045069	0.109373	0.0776383	0.0415558	0.0540938	0.0423959	0.0540181
	cerebellumVerm_L_CB_Crus_I	0.175957	0.142626	0.195444	0.0777702	0.122514	0.123428	0.252309	0.0583076	0.139721	0.120041	0.109225	0.137935	0.144832	0.151912	0.108586	0.151635	0.0736996	0.131791	0.262603	0.115612	0.237322	0.11477	0.0954711	0.0989745	0.330689	0.141451	0.216616	0.104501	0.244112	0.0940109	0.0754113	0.0565069	0.393531	0.137447	0.256876	0.147093	0.213978	0.145683	0.297639	0.137331	0.19421	0.0891926	0.383437	0.126259	0.241243	0.137936	0.357934	0.105585
	cerebellumVerm_L_CB_Crus_II	0.134658	0.155185	0.16869	0.158517	0.118794	0.125595	0.566519	0.151428	0.113066	0.122031	0.338004	0.0891734	0.212513	0.175723	0.183318	0.191516	0.134449	0.131786	0.188655	0.18553	0.56972	0.147578	0.153579	0.161647	0.140645	0.135878	0.16306	0.126284	0.342313	0.104698	0.305993	0.164016	0.476741	0.16311	0.225079	0.148407	0.231223	0.158742	0.159896	0.164025	0.136344	0.158538	0.212023	0.149354	0.277291	0.181686	0.183614	0.186826
	cerebellumVerm_L_CB_VIIB	0.104002	0.118037	0.115692	0.090276	0.120331	0.127449	0.0492643	0.0908344	0.00416079	0.140961	0.0311208	0.146853	0.114243	0.112166	0.128408	0.121871	0.177466	0.152617	0.252281	0.100346	0.208836	0.170823	0.25348	0.157007	0.25578	0.107032	0.165469	0.0974026	0.252058	0.155795	0.125681	0.12015	0.0705788	0.106327	0.343586	0.0966974	0.101745	0.130471	0.138425	0.145338	0.131913	0.0981516	0.224116	0.205711	0.1612	0.161545	0.238974	0.160204
	cerebellumVerm_L_CB_VIIIA	0.568796	0.100446	0.517001	0.0580743	0.357819	0.0628919	0.389567	0.0737599	0.288685	0.0472857	0.513793	0.0914903	0.360461	0.0711822	0.406095	0.0726318	0.261348	0.0625958	0.42415	0.107576	0.204928	0.0526592	0.412613	0.0314533	0.0809741	0.083777	0.0744902	0.074051	0.0663505	0.0655198	0.162654	0.0775607	0.349167	0.0653872	0.352741	0.0660151	0.405349	0.07484	0.385335	0.065025	0.438626	0.0611728	0.437104	0.0760852	0.303011	0.0662912	0.424812	0.080314
	cerebellumVerm_L_CB_VIIIB	0.460118	0.083357	0.411646	0.101208	0.424212	0.112821	0.542257	0.109805	0.429908	0.101334	0.553575	0.118148	0.380873	0.117396	0.295259	0.112213	0.246273	0.0880754	0.270097	0.090498	0.540215	0.108552	0.364464	0.0917437	0.556346	0.135136	0.385035	0.117181	0.542384	0.103058	0.287355	0.106486	0.660906	0.105042	0.252435	0.106781	0.321687	0.110731	0.568501	0.10098	0.378514	0.125683	0.430191	0.122775	0.44339	0.110972	0.451219	0.128836
	cerebellumVerm_L_CB_IX	0.105611	0.111618	0.0994347	0.10495	0.224616	0.0946289	0.159879	0.13641	0.149483	0.110804	0.2631	0.0736854	0.126151	0.102402	0.285999	0.117932	0.192379	0.0630161	0.178672	0.118951	0.172524	0.118439	0.172524	0.118439	0.265895	0.0898	0.312208	0.0952559	0.171278	0.130762	0.159345	0.0864649	0.149541	0.139353	0.153658	0.0838392	0.176747	0.108651	0.140926	0.116915	0.1003	0.135357	0.288552	0.127561	0.136099	0.0845984	0.13137	0.0948418
	cerebellumVerm_L_CB_X	0.672779	0.226387	0.361548	0.185408	0.670705	0.238271	0.286774	0.191851	0.761204	0.179233	0.32334	0.234044	0.602474	0.221797	0.618623	0.193275	0.457799	0.186061	0.588186	0.22099	0.5974	0.208872	0.589778	0.206935	0.532258	0.238942	0.598425	0.212085	0.594881	0.2213	0.54985	0.199849	0.54814	0.244774	0.608379	0.208549	0.706577	0.245208	0.738864	0.198431	0.740877	0.211675	0.626159	0.248434	0.701429	0.20665	0.542459	0.215425
	cerebellumVerm_L_CB_CM	0.43956	0.229278	0.613401	0.28065	0.478525	0.269442	0.486423	0.283159	0.567939	0.271361	0.441029	0.218036	0.443512	0.18446	0.588192	0.200964	0.494289	0.262011	0.460138	0.246109	0.356661	0.253378	0.497163	0.208952	0.322313	0.281802	0.351521	0.244498	0.611428	0.206393	0.475412	0.251143	0.529992	0.235205	0.495545	0.249257	0.525726	0.28262	0.288593	0.221731	0.32907	0.265929	0.602655	0.238543	0.512723	0.236603	0.537973	0.263183
	cerebellumVerm_MID_CB_Vermal_III	0.167814	0.0996675	0.104938	0.161352	-0.0245822	0.13275	0.153018	0.114626	0.15251	0.107812	0.15251	0.107812	0.052903	0.159125	0.0968478	0.0936679	0.101855	0.105519	0.126817	0.169781	0.0915008	0.121954	0.13925	0.11984	0.17326	0.140828	0.128496	0.0923341	0.136418	0.0949717	0.0915384	0.175616	0.0847017	0.15396	0.119093	0.143932	0.0178777	0.11974	0.0178777	0.11974	0.261906	0.151177	0.121171	0.120662	0.115572	0.144264	0.2824	0.109321
	cerebellumVerm_MID_CB_Vermal_IV	0.153735	0.15962	0.155871	0.137898	0.209242	0.148042	0.155631	0.158129	0.158257	0.157376	0.158257	0.157376	0.0823827	0.181232	0.100622	0.135933	0.100622	0.135933	0.100622	0.135933	0.0974669	0.135631	0.0974669	0.135631	0.0792548	0.13058	0.0792548	0.13058	0.0792548	0.13058	0.0792548	0.13058	0.0465509	0.131176	0.0465509	0.131176	0.0465509	0.131176	0.0593085	0.138687	0.0593085	0.138687	0.0593085	0.138687	0.0656881	0.148716	0.061984	0.149613
	cerebellumVerm_MID_CB_Vermal_V	0.175393	0.140795	0.135458	0.178737	0.186558	0.148553	0.0954874	0.129882	0.128258	0.151164	0.167137	0.13447	0.198954	0.191176	0.219018	0.164557	0.271078	0.144419	0.189035	0.146659	0.161675	0.160545	0.139597	0.140601	0.201765	0.135883	0.328254	0.169925	0.214353	0.152844	0.122926	0.124281	0.141431	0.126923	0.155316	0.131093	0.163804	0.176587	0.14308	0.160599	0.254773	0.15511	0.17662	0.185933	0.0975128	0.108764	0.195226	0.189487
	cerebellumVerm_MID_CB_Vermal_VI	0.188495	0.178469	0.513519	0.144855	0.178478	0.180294	0.169157	0.153721	0.182303	0.173416	0.209282	0.187233	0.25357	0.199691	0.19009	0.16844	0.169175	0.15362	0.134275	0.137761	0.195062	0.189815	0.213429	0.212037	0.212766	0.211235	0.18162	0.175052	0.167889	0.169571	0.191132	0.202428	0.129412	0.173485	0.491649	0.115926	0.248808	0.195682	0.254303	0.228754	0.221235	0.183971	0.32005	0.201768	0.255519	0.188585	0.309888	0.188554
	cerebellumVerm_MID_CB_Vermal_VIIA	-0.0466499	0.0310877	0.0888206	0.0931522	0.0708719	0.117065	0.122858	0.0864557	0.0470395	0.0516122	0.0790476	0.0970353	0.0754591	0.0976819	0.0505323	0.0574253	0.088073	0.0899732	0.0763234	0.0810622	0.0611907	0.0644674	0.0821339	0.042479	0.0174749	0.156991	-0.00813951	0.0843895	-0.0448207	0.0776177	0.0579126	0.0738827	0.036669	0.0448683	0.141673	0.0678485	0.129731	0.0904985	0.124519	0.0806527	0.0562861	0.0708296	0.0809846	0.097918	0.0809846	0.097918	0.0880827	0.0609934
	cerebellumVerm_MID_CB_Vermal_VIIB	0.124944	0.0937802	0.0838656	0.101682	0.0894189	0.106428	0.018745	0.0717178	0.018745	0.0717178	0.109163	0.12262	0.100216	0.0959382	0.123765	0.117785	0.0672222	0.0604083	0.137416	0.106521	0.128454	0.14164	0.119749	0.10416	0.0882027	0.0929587	0.0754509	0.0813662	0.0488006	0.10372	0.125235	0.0937833	0.0972152	0.0645553	0.0929484	0.0885961	0.0929484	0.0885961	0.0929484	0.0885961	0.108927	0.103064	0.109314	0.102607	0.106946	0.0997158	0.064789	0.0987849
	cerebellumVerm_MID_CB_Vermal_VIIIA	0.172492	0.142248	0.449179	0.0933919	0.082113	0.0970469	0.145859	0.0592605	0.118493	0.0597307	0.110236	0.108933	0.121176	0.0583218	0.239958	0.104901	0.153814	0.0998821	0.215344	0.0751269	0.165701	0.129466	0.140678	0.102609	0.19545	0.0774682	0.166716	0.0730066	0.241881	0.0760338	0.226002	0.0866042	0.226002	0.0866042	0.226002	0.0866042	0.226002	0.0866042	0.23375	0.0887284	0.378938	0.0909749	0.306733	0.0989949	0.30053	0.108595	0.256358	0.0888774
	cerebellumVerm_MID_CB_Vermal_VIIIB	0.326587	0.135007	0.116813	0.12789	0.120496	0.143663	0.1556	0.133952	0.177551	0.157584	0.0568866	0.115763	0.12869	0.132617	0.230832	0.112448	0.339991	0.115765	0.339991	0.115765	0.360819	0.128368	0.295319	0.114892	0.225288	0.148133	0.303492	0.143824	0.210205	0.136369	0.189081	0.113166	0.24929	0.147793	0.25431	0.166732	0.161887	0.125236	0.165714	0.117786	0.11613	0.118094	0.213637	0.111461	0.154164	0.162153	0.150732	0.156601
	cerebellumVerm_MID_CB_Vermal_IX	0.152872	0.109782	0.154	0.106836	0.120642	0.123681	0.0982303	0.100242	0.102955	0.103262	0.264743	0.0895763	0.143205	0.102313	0.343544	0.131982	0.343544	0.131982	0.327394	0.0903399	0.327394	0.0903399	0.110208	0.122631	0.080672	0.101818	0.108155	0.116663	0.132185	0.0908277	0.107352	0.114364	0.120869	0.097903	0.119427	0.130254	0.199021	0.132787	0.157758	0.102135	0.293142	0.0717466	0.0886363	0.0860982	0.105728	0.111052	0.192337	0.108275
	cerebellumVerm_MID_CB_Vermal_X	0.215602	0.116412	0.298396	0.0630354	0.120903	0.0923139	0.324588	0.154193	0.244122	0.0715324	0.270621	0.0544436	0.029538	0.0567701	0.0412303	0.0673248	0.112135	0.0920628	0.127089	0.117237	0.144055	0.129563	0.129595	0.0931772	0.47276	0.0765519	0.533022	0.115183	0.321023	0.0668929	0.267883	0.0862899	0.0529092	0.087462	0.0882074	0.0833445	0.133116	0.115799	0.120041	0.0864083	0.245588	0.0892965	0.227324	0.103925	0.25077	0.0742721	0.229305	0.0884013
	cerebellumVerm_R_CB_III	0.106215	0.0928505	0.0772454	0.14621	0.0688519	0.0976019	0.143067	0.0984462	0.0556501	0.111308	0.0572914	0.136689	0.0644122	0.0785133	0.208871	0.134027	-0.0898835	0.0689143	0.0822929	0.134058	0.0662546	0.095009	0.0669406	0.0890149	0.156941	0.109682	0.106973	0.092422	0.119391	0.133907	0.235627	0.165848	0.0584779	0.122233	0.0409972	0.133476	0.0309271	0.0939044	0.117648	0.117707	0.118328	0.117919	-0.0455773	0.139925	0.111467	0.10747	0.0585798	0.0633379
	cerebellumVerm_R_CB_IV	0.167272	0.198114	0.141469	0.087436	0.173607	0.172026	0.175058	0.151577	0.347357	0.11384	0.158283	0.137064	0.136186	0.142559	0.198263	0.151052	0.158547	0.124563	0.151559	0.186362	0.2454	0.153805	0.264707	0.156326	0.128017	0.130235	0.29262	0.169131	0.022688	0.150525	0.157793	0.142421	0.221795	0.122997	0.192863	0.141191	-0.0579718	0.132127	0.171462	0.149894	0.154777	0.12141	0.1402	0.139958	0.158467	0.152698	0.125314	0.150539
	cerebellumVerm_R_CB_V	0.0327632	0.093428	0.102453	0.105447	0.0336983	0.125936	0.120614	0.0729642	0.124991	0.103184	0.0985317	0.0708026	0.112727	0.0982529	0.187747	0.128493	0.1432	0.0640107	0.219305	0.113836	-0.00441122	0.0540479	0.201142	0.109541	0.192155	0.0732075	0.293881	0.128458	0.293881	0.128458	0.077232	0.145642	0.0731891	0.0716945	0.110377	0.10716	0.164576	0.110159	0.0667191	0.110867	0.0732775	0.0828847	0.195029	0.111335	0.184737	0.190133	0.0842248	0.0849226
	cerebellumVerm_R_CB_VI	0.122562	0.0305546	0.110145	0.0763649	0.20379	0.0970906	0.182756	0.0799904	0.129817	0.0519998	0.282117	0.059389	0.0479735	0.0738372	0.208287	0.0629332	0.31063	0.045858	0.129332	0.119246	0.0808837	0.0818425	0.118324	0.0706198	0.1106	0.0563965	0.0686752	0.0426373	0.047375	0.0743395	0.142618	0.0847983	0.0853551	0.0246329	0.151209	0.0567578	0.074266	0.0764013	0.21633	0.0284476	0.341174	0.0474811	0.384033	0.0431328	0.413081	0.0180458	0.275266	0.0385295
	cerebellumVerm_R_CB_Crus_I	0.276524	0.143917	0.276524	0.143917	0.281459	0.140636	0.159665	0.119403	0.219669	0.170901	0.315883	0.12006	0.230563	0.15128	0.449521	0.138254	0.313953	0.132014	0.304629	0.115239	0.182405	0.145239	0.31923	0.117696	0.227391	0.100594	0.377835	0.185604	0.221513	0.145322	0.241283	0.140747	0.228367	0.1602	0.307212	0.128081	0.314355	0.136799	0.29122	0.166709	0.39576	0.125527	0.277912	0.139965	0.140318	0.119035	0.253448	0.139608
	cerebellumVerm_R_CB_Crus_II	0.374525	0.159892	0.244566	0.110355	0.338446	0.107497	0.359115	0.148267	0.302677	0.118855	0.357022	0.12268	0.357022	0.12268	0.339585	0.129143	0.25682	0.107904	0.346504	0.101576	0.385069	0.105897	0.254239	0.0824574	0.291165	0.126622	0.283526	0.128138	0.283526	0.128138	0.287151	0.115436	0.42356	0.158214	0.309709	0.123634	0.311616	0.0945116	0.279445	0.0936557	0.231386	0.158593	0.330206	0.154404	0.319279	0.0790885	0.318275	0.119287
	cerebellumVerm_R_CB_VIIB	0.216804	0.133707	0.137931	0.215469	0.133893	0.131024	0.174291	0.178097	0.155241	0.143108	0.13559	0.141704	0.415015	0.182229	0.081676	0.153282	0.135669	0.151671	0.255212	0.154143	0.161693	0.166727	0.12719	0.133537	0.134378	0.133704	0.188604	0.148108	0.196746	0.150373	0.303365	0.145646	0.184981	0.170875	0.276133	0.13818	0.14082	0.150133	0.267617	0.158342	0.186876	0.170525	0.187908	0.188593	0.201292	0.170688	0.163912	0.162565
	cerebellumVerm_R_CB_VIIIA	0.218007	0.104949	0.228124	0.148562	0.264149	0.136906	0.411124	0.123795	0.508122	0.100214	0.474027	0.139596	0.474027	0.139596	0.500665	0.183614	0.201664	0.123505	0.371083	0.0703211	0.576839	0.14307	0.290613	0.140901	0.372016	0.0919213	0.35728	0.096757	0.522035	0.142628	0.235446	0.13525	0.540934	0.107453	0.211909	0.0968318	0.524254	0.108346	0.193732	0.133665	0.145097	0.0947856	0.145704	0.118562	0.242143	0.167334	0.176954	0.0833952
	cerebellumVerm_R_CB_VIIIB	0.254764	0.161271	0.254764	0.161271	0.252589	0.163823	0.249195	0.160794	0.249195	0.160794	0.26095	0.158808	0.26095	0.158808	0.26095	0.158808	0.26095	0.158808	0.26095	0.158808	0.26095	0.158808	0.26095	0.158808	0.26095	0.158808	0.26095	0.158808	0.26095	0.158808	0.256807	0.155815	0.256807	0.155815	0.256807	0.155815	0.259059	0.156406	0.257461	0.141198	0.257461	0.141198	0.257461	0.141198	0.257461	0.141198	0.257461	0.141198
	cerebellumVerm_R_CB_IX	0.16327	0.139903	0.0739287	0.140667	0.308002	0.133084	0.176716	0.12399	0.248029	0.111179	0.0744662	0.112363	0.148194	0.167885	0.213463	0.183785	0.240158	0.184167	0.267836	0.0941469	0.256859	0.163213	0.2799	0.134483	0.236359	0.15122	0.128232	0.136376	0.38782	0.0951305	0.135984	0.135749	0.145867	0.147688	0.160859	0.169823	0.174167	0.108156	0.341745	0.115385	0.316039	0.146624	0.301024	0.119736	0.250096	0.156634	0.258755	0.164937
	cerebellumVerm_R_CB_X	0.704076	0.207626	0.515634	0.216218	0.451227	0.186479	0.469701	0.207493	0.587628	0.219969	0.520755	0.205939	0.543207	0.19494	0.553713	0.215553	0.530369	0.187796	0.466915	0.239548	0.563797	0.22343	0.424269	0.206467	0.530379	0.213028	0.349199	0.174839	0.43014	0.211583	0.364076	0.182995	0.745541	0.235163	0.692864	0.227999	0.338219	0.206252	0.464784	0.220344	0.310846	0.201418	0.486887	0.154675	0.357633	0.20452	0.348933	0.174933
	cerebellumVerm_R_CB_CM	0.41651	0.236816	0.296135	0.230945	0.27407	0.26731	0.59311	0.265549	0.31809	0.273609	0.646776	0.239022	0.212129	0.273249	0.201672	0.266834	0.201672	0.266834	0.217499	0.260402	0.606921	0.256934	0.260308	0.270474	0.464053	0.285784	0.216109	0.257754	0.224725	0.264071	0.224629	0.251655	0.292366	0.300249	0.366597	0.25193	0.29432	0.250126	0.536867	0.253736	0.420066	0.257625	0.406951	0.243394	0.378262	0.278492	0.401179	0.257288
[truncated: 5,000 more columns]

## Sheet: Figure 4
Figure 4
	Panel A)
		standardized β age
		'left-hand presses'	'right-hand presses'	'saccades'	'action observation'	'divided atttention (left)'	'divided attention (right)'	'narrative'	'word comprehension'	'verbal fluency'	'autobiographical recall'	'GMD left-hand presses'	'GMD right-hand presses'	'GMD saccades'	'GMD action observation'	'GMD divided atttention (left)'	'GMD divided attention (right)'	'GMD narrative'	'GMD word comprehension'	'GMD verbal fluency'	'GMD autobiographical recall'	'WMD left-hand presses'	'WMD right-hand presses'	'WMD saccades'	'WMD action observation'	'WMD divided atttention (left)'	'WMD divided attention (right)'	'WMD narrative'	'WMD word comprehension'	'WMD verbal fluency'	'WMD autobiographical recall'
	males	0.211296	0.227212	0.253637	0.316996	0.278761	0.278258	0.282474	0.299589	0.298256	0.325794	0.00542646	-0.0232648	-0.205968	-0.292237	-0.186426	-0.0700306	-0.185448	-0.11261	-0.0993973	-0.213919	0.0472837	0.071138	0.246746	0.452142	0.303803	0.251555	0.268514	0.209588	0.298574	0.407735
	females	0.217093	0.203719	0.299242	0.314091	0.304176	0.304974	0.269417	0.301416	0.33085	0.342485	0.0197168	0.0647488	-0.114434	-0.249568	-0.0933702	0.0192229	-0.136881	0.0115526	-0.013338	-0.0673354	0.0390558	-0.00206274	0.184604	0.410622	0.25088	0.154305	0.248139	0.107062	0.176333	0.270287
	absolute difference in standardized β age	0.00579695	0.0234934	0.0456052	0.0029048	0.0254151	0.0267166	0.013057	0.00182679	0.0325939	0.0166903	0.0142904	0.0880136	0.0915332	0.0426695	0.0930562	0.0892535	0.048567	0.124163	0.0860593	0.146583	0.00822793	0.0732007	0.0621422	0.0415197	0.0529231	0.0972498	0.0203755	0.102526	0.122241	0.137448
	Panel B)
	Xdata (age)	6.11636	6.22239	6.32842	6.43445	6.54048	6.64651	6.75254	6.85857	6.96459	7.07062	7.17665	7.28268	7.38871	7.49474	7.60077	7.7068	7.81283	7.91886	8.02489	8.13092	8.23695	8.34298	8.44901	8.55504	8.66107	8.7671	8.87313	8.97915	9.08518	9.19121	9.29724	9.40327	9.5093	9.61533	9.72136	9.82739	9.93342	10.0394	10.1455	10.2515	10.3575	10.4636	10.5696	10.6756	10.7817	10.8877	10.9937	11.0997
Volume: 1 left-hand presses	mean trajectory males	13908.3	13922.6	13936.8	13951.1	13965.4	13979.6	13993.9	14008.1	14022.4	14036.6	14050.9	14065.1	14079.4	14093.7	14107.9	14122.2	14136.4	14150.7	14164.9	14179.2	14193.4	14207.7	14222	14236.2	14250.5	14264.7	14279	14293.2	14307.5	14321.7	14336	14350.3	14364.5	14378.8	14393	14407.3	14421.5	14435.8	14450	14464.3	14478.6	14492.8	14507.1	14521.3	14535.6	14549.8	14564.1	14578.3
	plus 2 std trajectory males	16733.2	16747.5	16761.7	16776	16790.2	16804.5	16818.7	16833	16847.2	16861.5	16875.7	16890	16904.3	16918.5	16932.8	16947	16961.3	16975.5	16989.8	17004	17018.3	17032.6	17046.8	17061.1	17075.3	17089.6	17103.8	17118.1	17132.3	17146.6	17160.9	17175.1	17189.4	17203.6	17217.9	17232.1	17246.4	17260.6	17274.9	17289.2	17303.4	17317.7	17331.9	17346.2	17360.4	17374.7	17388.9	17403.2
	minus 2 std trajectory males	11311.6	11325.8	11340.1	11354.3	11368.6	11382.8	11397.1	11411.3	11425.6	11439.9	11454.1	11468.4	11482.6	11496.9	11511.1	11525.4	11539.6	11553.9	11568.2	11582.4	11596.7	11610.9	11625.2	11639.4	11653.7	11667.9	11682.2	11696.5	11710.7	11725	11739.2	11753.5	11767.7	11782	11796.2	11810.5	11824.7	11839	11853.3	11867.5	11881.8	11896	11910.3	11924.5	11938.8	11953	11967.3	11981.6
	mean trajectory females	12807	12821.7	12836.3	12851	12865.6	12880.3	12894.9	12909.6	12924.2	12938.9	12953.5	12968.2	12982.8	12997.4	13012.1	13026.7	13041.4	13056	13070.7	13085.3	13100	13114.6	13129.3	13143.9	13158.6	13173.2	13187.9	13202.5	13217.1	13231.8	13246.4	13261.1	13275.7	13290.4	13305	13319.7	13334.3	13349	13363.6	13378.3	13392.9	13407.5	13422.2	13436.8	13451.5	13466.1	13480.8	13495.4
	plus 2 std trajectory females	15419.3	15433.9	15448.5	15463.2	15477.8	15492.5	15507.1	15521.8	15536.4	15551.1	15565.7	15580.4	15595	15609.7	15624.3	15639	15653.6	15668.2	15682.9	15697.5	15712.2	15726.8	15741.5	15756.1	15770.8	15785.4	15800.1	15814.7	15829.4	15844	15858.6	15873.3	15887.9	15902.6	15917.2	15931.9	15946.5	15961.2	15975.8	15990.5	16005.1	16019.8	16034.4	16049.1	16063.7	16078.3	16093	16107.6
	minus 2 std trajectory females	10405.8	10420.4	10435.1	10449.7	10464.3	10479	10493.6	10508.3	10522.9	10537.6	10552.2	10566.9	10581.5	10596.2	10610.8	10625.5	10640.1	10654.8	10669.4	10684	10698.7	10713.3	10728	10742.6	10757.3	10771.9	10786.6	10801.2	10815.9	10830.5	10845.2	10859.8	10874.4	10889.1	10903.7	10918.4	10933	10947.7	10962.3	10977	10991.6	11006.3	11020.9	11035.6	11050.2	11064.9	11079.5	11094.1
Volume: 5 divided attention (left)	mean trajectory males	14845.3	14865.5	14885.6	14905.8	14925.9	14946.1	14966.2	14986.4	15006.5	15026.7	15046.8	15067	15087.1	15107.3	15127.4	15147.6	15167.7	15187.9	15208	15228.2	15248.3	15268.5	15288.6	15308.8	15328.9	15349.1	15369.2	15389.4	15409.5	15429.7	15449.8	15470	15490.1	15510.3	15530.4	15550.6	15570.7	15590.9	15611	15631.2	15651.3	15671.5	15691.7	15711.8	15732	15752.1	15772.3	15792.4
	plus 2 std trajectory males	17805.9	17826	17846.2	17866.3	17886.5	17906.6	17926.8	17946.9	17967.1	17987.2	18007.4	18027.5	18047.7	18067.8	18088	18108.1	18128.3	18148.4	18168.6	18188.7	18208.9	18229.1	18249.2	18269.4	18289.5	18309.7	18329.8	18350	18370.1	18390.3	18410.4	18430.6	18450.7	18470.9	18491	18511.2	18531.3	18551.5	18571.6	18591.8	18611.9	18632.1	18652.2	18672.4	18692.5	18712.7	18732.8	18753
	minus 2 std trajectory males	12064.5	12084.6	12104.8	12124.9	12145.1	12165.2	12185.4	12205.5	12225.7	12245.8	12266	12286.1	12306.3	12326.4	12346.6	12366.7	12386.9	12407	12427.2	12447.3	12467.5	12487.6	12507.8	12527.9	12548.1	12568.2	12588.4	12608.5	12628.7	12648.8	12669	12689.1	12709.3	12729.4	12749.6	12769.7	12789.9	12810.1	12830.2	12850.4	12870.5	12890.7	12910.8	12931	12951.1	12971.3	12991.4	13011.6
	mean trajectory females	13806.2	13828.2	13850.2	13872.1	13894.1	13916.1	13938.1	13960.1	13982.1	14004.1	14026.1	14048	14070	14092	14114	14136	14158	14180	14202	14224	14245.9	14267.9	14289.9	14311.9	14333.9	14355.9	14377.9	14399.9	14421.9	14443.8	14465.8	14487.8	14509.8	14531.8	14553.8	14575.8	14597.8	14619.7	14641.7	14663.7	14685.7	14707.7	14729.7	14751.7	14773.7	14795.7	14817.6	14839.6
	plus 2 std trajectory females	16568.8	16590.8	16612.8	16634.8	16656.8	16678.8	16700.8	16722.8	16744.7	16766.7	16788.7	16810.7	16832.7	16854.7	16876.7	16898.7	16920.7	16942.6	16964.6	16986.6	17008.6	17030.6	17052.6	17074.6	17096.6	17118.5	17140.5	17162.5	17184.5	17206.5	17228.5	17250.5	17272.5	17294.5	17316.4	17338.4	17360.4	17382.4	17404.4	17426.4	17448.4	17470.4	17492.3	17514.3	17536.3	17558.3	17580.3	17602.3
	minus 2 std trajectory females	11211.3	11233.2	11255.2	11277.2	11299.2	11321.2	11343.2	11365.2	11387.2	11409.2	11431.1	11453.1	11475.1	11497.1	11519.1	11541.1	11563.1	11585.1	11607.1	11629	11651	11673	11695	11717	11739	11761	11783	11804.9	11826.9	11848.9	11870.9	11892.9	11914.9	11936.9	11958.9	11980.9	12002.8	12024.8	12046.8	12068.8	12090.8	12112.8	12134.8	12156.8	12178.8	12200.7	12222.7	12244.7
GMD: 1 left-hand presses	mean trajectory males	0.458611	0.458627	0.458642	0.458657	0.458673	0.458688	0.458704	0.458719	0.458734	0.45875	0.458765	0.45878	0.458796	0.458811	0.458827	0.458842	0.458857	0.458873	0.458888	0.458903	0.458919	0.458934	0.45895	0.458965	0.45898	0.458996	0.459011	0.459026	0.459042	0.459057	0.459072	0.459088	0.459103	0.459119	0.459134	0.459149	0.459165	0.45918	0.459195	0.459211	0.459226	0.459242	0.459257	0.459272	0.459288	0.459303	0.459318	0.459334
	plus 2 std trajectory males	0.584108	0.584123	0.584138	0.584154	0.584169	0.584185	0.5842	0.584215	0.584231	0.584246	0.584261	0.584277	0.584292	0.584307	0.584323	0.584338	0.584354	0.584369	0.584384	0.5844	0.584415	0.58443	0.584446	0.584461	0.584477	0.584492	0.584507	0.584523	0.584538	0.584553	0.584569	0.584584	0.5846	0.584615	0.58463	0.584646	0.584661	0.584676	0.584692	0.584707	0.584723	0.584738	0.584753	0.584769	0.584784	0.584799	0.584815	0.58483
	minus 2 std trajectory males	0.344947	0.344963	0.344978	0.344993	0.345009	0.345024	0.345039	0.345055	0.34507	0.345086	0.345101	0.345116	0.345132	0.345147	0.345162	0.345178	0.345193	0.345209	0.345224	0.345239	0.345255	0.34527	0.345285	0.345301	0.345316	0.345332	0.345347	0.345362	0.345378	0.345393	0.345408	0.345424	0.345439	0.345454	0.34547	0.345485	0.345501	0.345516	0.345531	0.345547	0.345562	0.345577	0.345593	0.345608	0.345624	0.345639	0.345654	0.34567
	mean trajectory females	0.449199	0.449255	0.449311	0.449367	0.449422	0.449478	0.449534	0.44959	0.449646	0.449702	0.449758	0.449813	0.449869	0.449925	0.449981	0.450037	0.450093	0.450148	0.450204	0.45026	0.450316	0.450372	0.450428	0.450484	0.450539	0.450595	0.450651	0.450707	0.450763	0.450819	0.450875	0.45093	0.450986	0.451042	0.451098	0.451154	0.45121	0.451266	0.451321	0.451377	0.451433	0.451489	0.451545	0.451601	0.451657	0.451712	0.451768	0.451824
	plus 2 std trajectory females	0.577497	0.577553	0.577609	0.577665	0.577721	0.577777	0.577832	0.577888	0.577944	0.578	0.578056	0.578112	0.578168	0.578223	0.578279	0.578335	0.578391	0.578447	0.578503	0.578559	0.578614	0.57867	0.578726	0.578782	0.578838	0.578894	0.578949	0.579005	0.579061	0.579117	0.579173	0.579229	0.579285	0.57934	0.579396	0.579452	0.579508	0.579564	0.57962	0.579676	0.579731	0.579787	0.579843	0.579899	0.579955	0.580011	0.580067	0.580122
	minus 2 std trajectory females	0.332996	0.333052	0.333108	0.333164	0.333219	0.333275	0.333331	0.333387	0.333443	0.333499	0.333555	0.33361	0.333666	0.333722	0.333778	0.333834	0.33389	0.333946	0.334001	0.334057	0.334113	0.334169	0.334225	0.334281	0.334337	0.334392	0.334448	0.334504	0.33456	0.334616	0.334672	0.334728	0.334783	0.334839	0.334895	0.334951	0.335007	0.335063	0.335118	0.335174	0.33523	0.335286	0.335342	0.335398	0.335454	0.335509	0.335565	0.335621
GMD: 5 divided attention (left)	mean trajectory males	0.557187	0.556611	0.556035	0.555459	0.554882	0.554306	0.55373	0.553154	0.552578	0.552002	0.551425	0.550849	0.550273	0.549697	0.549121	0.548544	0.547968	0.547392	0.546816	0.54624	0.545663	0.545087	0.544511	0.543935	0.543359	0.542782	0.542206	0.54163	0.541054	0.540478	0.539901	0.539325	0.538749	0.538173	0.537597	0.53702	0.536444	0.535868	0.535292	0.534716	0.534139	0.533563	0.532987	0.532411	0.531835	0.531258	0.530682	0.530106
	plus 2 std trajectory males	0.657958	0.657382	0.656806	0.65623	0.655653	0.655077	0.654501	0.653925	0.653349	0.652772	0.652196	0.65162	0.651044	0.650468	0.649891	0.649315	0.648739	0.648163	0.647587	0.64701	0.646434	0.645858	0.645282	0.644706	0.64413	0.643553	0.642977	0.642401	0.641825	0.641249	0.640672	0.640096	0.63952	0.638944	0.638368	0.637791	0.637215	0.636639	0.636063	0.635487	0.63491	0.634334	0.633758	0.633182	0.632606	0.632029	0.631453	0.630877
	minus 2 std trajectory males	0.406926	0.40635	0.405773	0.405197	0.404621	0.404045	0.403469	0.402892	0.402316	0.40174	0.401164	0.400588	0.400012	0.399435	0.398859	0.398283	0.397707	0.397131	0.396554	0.395978	0.395402	0.394826	0.39425	0.393673	0.393097	0.392521	0.391945	0.391369	0.390792	0.390216	0.38964	0.389064	0.388488	0.387911	0.387335	0.386759	0.386183	0.385607	0.38503	0.384454	0.383878	0.383302	0.382726	0.382149	0.381573	0.380997	0.380421	0.379845
	mean trajectory females	0.542806	0.542517	0.542229	0.54194	0.541652	0.541363	0.541074	0.540786	0.540497	0.540209	0.53992	0.539631	0.539343	0.539054	0.538766	0.538477	0.538189	0.5379	0.537611	0.537323	0.537034	0.536746	0.536457	0.536168	0.53588	0.535591	0.535303	0.535014	0.534726	0.534437	0.534148	0.53386	0.533571	0.533283	0.532994	0.532705	0.532417	0.532128	0.53184	0.531551	0.531263	0.530974	0.530685	0.530397	0.530108	0.52982	0.529531	0.529242
	plus 2 std trajectory females	0.645632	0.645343	0.645054	0.644766	0.644477	0.644189	0.6439	0.643611	0.643323	0.643034	0.642746	0.642457	0.642169	0.64188	0.641591	0.641303	0.641014	0.640726	0.640437	0.640148	0.63986	0.639571	0.639283	0.638994	0.638706	0.638417	0.638128	0.63784	0.637551	0.637263	0.636974	0.636685	0.636397	0.636108	0.63582	0.635531	0.635243	0.634954	0.634665	0.634377	0.634088	0.6338	0.633511	0.633222	0.632934	0.632645	0.632357	0.632068
	minus 2 std trajectory females	0.389484	0.389195	0.388906	0.388618	0.388329	0.388041	0.387752	0.387463	0.387175	0.386886	0.386598	0.386309	0.386021	0.385732	0.385443	0.385155	0.384866	0.384578	0.384289	0.384	0.383712	0.383423	0.383135	0.382846	0.382558	0.382269	0.38198	0.381692	0.381403	0.381115	0.380826	0.380537	0.380249	0.37996	0.379672	0.379383	0.379095	0.378806	0.378517	0.378229	0.37794	0.377652	0.377363	0.377074	0.376786	0.376497	0.376209	0.37592
WMD: 1 left-hand presses	mean trajectory males	0.435972	0.436124	0.436275	0.436427	0.436578	0.43673	0.436882	0.437033	0.437185	0.437336	0.437488	0.437639	0.437791	0.437942	0.438094	0.438245	0.438397	0.438548	0.4387	0.438851	0.439003	0.439155	0.439306	0.439458	0.439609	0.439761	0.439912	0.440064	0.440215	0.440367	0.440518	0.44067	0.440821	0.440973	0.441125	0.441276	0.441428	0.441579	0.441731	0.441882	0.442034	0.442185	0.442337	0.442488	0.44264	0.442791	0.442943	0.443094
	plus 2 std trajectory males	0.565685	0.565836	0.565988	0.566139	0.566291	0.566442	0.566594	0.566746	0.566897	0.567049	0.5672	0.567352	0.567503	0.567655	0.567806	0.567958	0.568109	0.568261	0.568412	0.568564	0.568715	0.568867	0.569019	0.56917	0.569322	0.569473	0.569625	0.569776	0.569928	0.570079	0.570231	0.570382	0.570534	0.570685	0.570837	0.570988	0.57114	0.571292	0.571443	0.571595	0.571746	0.571898	0.572049	0.572201	0.572352	0.572504	0.572655	0.572807
	minus 2 std trajectory males	0.293291	0.293443	0.293594	0.293746	0.293897	0.294049	0.294201	0.294352	0.294504	0.294655	0.294807	0.294958	0.29511	0.295261	0.295413	0.295564	0.295716	0.295867	0.296019	0.29617	0.296322	0.296474	0.296625	0.296777	0.296928	0.29708	0.297231	0.297383	0.297534	0.297686	0.297837	0.297989	0.29814	0.298292	0.298443	0.298595	0.298747	0.298898	0.29905	0.299201	0.299353	0.299504	0.299656	0.299807	0.299959	0.30011	0.300262	0.300413
	mean trajectory females	0.448019	0.448144	0.448269	0.448394	0.448519	0.448644	0.44877	0.448895	0.44902	0.449145	0.44927	0.449395	0.449521	0.449646	0.449771	0.449896	0.450021	0.450146	0.450271	0.450397	0.450522	0.450647	0.450772	0.450897	0.451022	0.451148	0.451273	0.451398	0.451523	0.451648	0.451773	0.451899	0.452024	0.452149	0.452274	0.452399	0.452524	0.45265	0.452775	0.4529	0.453025	0.45315	0.453275	0.453401	0.453526	0.453651	0.453776	0.453901
	plus 2 std trajectory females	0.577884	0.578009	0.578134	0.578259	0.578384	0.578509	0.578635	0.57876	0.578885	0.57901	0.579135	0.57926	0.579386	0.579511	0.579636	0.579761	0.579886	0.580011	0.580137	0.580262	0.580387	0.580512	0.580637	0.580762	0.580888	0.581013	0.581138	0.581263	0.581388	0.581513	0.581639	0.581764	0.581889	0.582014	0.582139	0.582264	0.58239	0.582515	0.58264	0.582765	0.58289	0.583015	0.583141	0.583266	0.583391	0.583516	0.583641	0.583766
	minus 2 std trajectory females	0.305165	0.30529	0.305415	0.305541	0.305666	0.305791	0.305916	0.306041	0.306166	0.306292	0.306417	0.306542	0.306667	0.306792	0.306917	0.307043	0.307168	0.307293	0.307418	0.307543	0.307668	0.307794	0.307919	0.308044	0.308169	0.308294	0.308419	0.308545	0.30867	0.308795	0.30892	0.309045	0.30917	0.309296	0.309421	0.309546	0.309671	0.309796	0.309921	0.310047	0.310172	0.310297	0.310422	0.310547	0.310672	0.310798	0.310923	0.311048
WMD: 5 divided attention (left)	mean trajectory males	0.32406	0.325174	0.326288	0.327402	0.328516	0.329631	0.330745	0.331859	0.332973	0.334087	0.335201	0.336315	0.337429	0.338543	0.339658	0.340772	0.341886	0.343	0.344114	0.345228	0.346342	0.347456	0.348571	0.349685	0.350799	0.351913	0.353027	0.354141	0.355255	0.356369	0.357484	0.358598	0.359712	0.360826	0.36194	0.363054	0.364168	0.365282	0.366397	0.367511	0.368625	0.369739	0.370853	0.371967	0.373081	0.374195	0.375309	0.376424
	plus 2 std trajectory males	0.498701	0.499815	0.500929	0.502043	0.503157	0.504271	0.505386	0.5065	0.507614	0.508728	0.509842	0.510956	0.51207	0.513184	0.514299	0.515413	0.516527	0.517641	0.518755	0.519869	0.520983	0.522097	0.523211	0.524326	0.52544	0.526554	0.527668	0.528782	0.529896	0.53101	0.532124	0.533239	0.534353	0.535467	0.536581	0.537695	0.538809	0.539923	0.541037	0.542152	0.543266	0.54438	0.545494	0.546608	0.547722	0.548836	0.54995	0.551065
	minus 2 std trajectory males	0.181397	0.182511	0.183625	0.184739	0.185854	0.186968	0.188082	0.189196	0.19031	0.191424	0.192538	0.193652	0.194766	0.195881	0.196995	0.198109	0.199223	0.200337	0.201451	0.202565	0.203679	0.204794	0.205908	0.207022	0.208136	0.20925	0.210364	0.211478	0.212592	0.213707	0.214821	0.215935	0.217049	0.218163	0.219277	0.220391	0.221505	0.222619	0.223734	0.224848	0.225962	0.227076	0.22819	0.229304	0.230418	0.231532	0.232647	0.233761
	mean trajectory females	0.343097	0.344017	0.344937	0.345857	0.346777	0.347697	0.348617	0.349537	0.350457	0.351377	0.352297	0.353217	0.354137	0.355057	0.355977	0.356898	0.357818	0.358738	0.359658	0.360578	0.361498	0.362418	0.363338	0.364258	0.365178	0.366098	0.367018	0.367938	0.368858	0.369778	0.370698	0.371618	0.372538	0.373458	0.374378	0.375298	0.376218	0.377138	0.378058	0.378978	0.379898	0.380819	0.381739	0.382659	0.383579	0.384499	0.385419	0.386339
	plus 2 std trajectory females	0.510929	0.511849	0.512769	0.513689	0.514609	0.515529	0.516449	0.517369	0.518289	0.519209	0.520129	0.521049	0.521969	0.522889	0.523809	0.524729	0.525649	0.52657	0.52749	0.52841	0.52933	0.53025	0.53117	0.53209	0.53301	0.53393	0.53485	0.53577	0.53669	0.53761	0.53853	0.53945	0.54037	0.54129	0.54221	0.54313	0.54405	0.54497	0.54589	0.54681	0.54773	0.54865	0.549571	0.550491	0.551411	0.552331	0.553251	0.554171
	minus 2 std trajectory females	0.205994	0.206914	0.207834	0.208754	0.209674	0.210594	0.211514	0.212434	0.213354	0.214275	0.215195	0.216115	0.217035	0.217955	0.218875	0.219795	0.220715	0.221635	0.222555	0.223475	0.224395	0.225315	0.226235	0.227155	0.228075	0.228995	0.229915	0.230835	0.231755	0.232675	0.233595	0.234515	0.235435	0.236355	0.237275	0.238196	0.239116	0.240036	0.240956	0.241876	0.242796	0.243716	0.244636	0.245556	0.246476	0.247396	0.248316	0.249236
	Panel C)
		'left-hand presses'	'right-hand presses'	'saccades'	'action observation'	'divided atttention (left)'	'divided attention (right)'	'narrative'	'word comprehension'	'verbal fluency'	'autobiographical recall'	'GMD left-hand presses'	'GMD right-hand presses'	'GMD saccades'	'GMD action observation'	'GMD divided atttention (left)'	'GMD divided attention (right)'	'GMD narrative'	'GMD word comprehension'	'GMD verbal fluency'	'GMD autobiographical recall'	'WMD left-hand presses'	'WMD right-hand presses'	'WMD saccades'	'WMD action observation'	'WMD divided atttention (left)'	'WMD divided attention (right)'	'WMD narrative'	'WMD word comprehension'	'WMD verbal fluency'	'WMD autobiographical recall'
	standardized β age mean males	0.211296	0.227212	0.253637	0.316996	0.278761	0.278258	0.282474	0.299589	0.298256	0.325794	0.00542646	-0.0232648	-0.205968	-0.292237	-0.186426	-0.0700306	-0.185448	-0.11261	-0.0993973	-0.213919	0.0472837	0.071138	0.246746	0.452142	0.303803	0.251555	0.268514	0.209588	0.298574	0.407735
	standardized β age std males	0.0551825	0.0588416	0.0545667	0.0837599	0.0731182	0.0753927	0.0684247	0.0527088	0.0770741	0.0974972	0.046847	0.0763461	0.107885	0.254901	0.164785	0.155014	0.175125	0.192976	0.258508	0.302098	0.0516403	0.0776187	0.102883	0.100632	0.100208	0.0813732	0.0971469	0.109041	0.144087	0.183246
	standardized β age mean females	0.217093	0.203719	0.299242	0.314091	0.304176	0.304974	0.269417	0.301416	0.33085	0.342485	0.0197168	0.0647488	-0.114434	-0.249568	-0.0933702	0.0192229	-0.136881	0.0115526	-0.013338	-0.0673354	0.0390558	-0.00206274	0.184604	0.410622	0.25088	0.154305	0.248139	0.107062	0.176333	0.270287
	standardized β age std females	0.0744545	0.0671441	0.0994871	0.119489	0.127655	0.155903	0.0646942	0.0639946	0.142649	0.134207	0.0511807	0.0892799	0.168256	0.216377	0.202403	0.182061	0.226152	0.249414	0.222542	0.325367	0.0504117	0.0756352	0.124492	0.0738868	0.113807	0.108572	0.122151	0.156786	0.154156	0.188402
samples β age males	'left-hand presses'	0.11933	0.171886	0.229689	0.212611	0.175062	0.165803	0.225742	0.272396	0.248376	0.190038	0.192954	0.254551	0.266167	0.176261	0.165765	0.196123	0.216168	0.197205	0.226289	0.247918	0.212982	0.181765	0.232364	0.167899	0.204261	0.207239	0.180497	0.183195	0.201574	0.21205	0.36872	0.167213	0.220362	0.223604	0.327871	0.18711	0.157942	0.19398	0.200525	0.224444	0.187831	0.20134	0.179576	0.208182	0.178814	0.227323	0.16592	0.214723
	'right-hand presses'	0.229653	0.193156	0.269151	0.224153	0.234558	0.21681	0.20529	0.229948	0.212963	0.188532	0.146988	0.235071	0.191465	0.206259	0.227147	0.239157	0.225569	0.216824	0.182381	0.182328	0.25359	0.235928	0.095072	0.195476	0.145659	0.200675	0.37059	0.209219	0.31058	0.230706	0.254094	0.23055	0.35933	0.247979	0.448468	0.192357	0.204262	0.251795	0.156059	0.220111	0.196705	0.216135	0.254193	0.234214	0.191446	0.181721	0.229807	0.198998
	'saccades'	0.233741	0.262199	0.221604	0.244062	0.225518	0.241618	0.235299	0.239397	0.241805	0.243089	0.241805	0.243089	0.255848	0.255671	0.266527	0.22453	0.228262	0.2751	0.337454	0.23416	0.38855	0.231147	0.276301	0.242683	0.252444	0.245559	0.271301	0.263884	0.172323	0.246245	0.0563295	0.247593	0.318434	0.275327	0.162437	0.309996	0.27835	0.278247	0.229653	0.230788	0.154693	0.190525	0.296818	0.277216	0.219998	0.236905	0.275223	0.283804
	'action observation'	0.362636	0.283663	0.218137	0.231585	0.193405	0.26405	0.476595	0.292996	0.271372	0.261165	0.372035	0.30152	0.460937	0.258884	0.132899	0.284652	0.331905	0.303631	0.326072	0.28917	0.298473	0.257866	0.245718	0.244641	0.262446	0.272865	0.348481	0.300906	0.245995	0.284157	0.210626	0.275282	0.333793	0.252943	0.566643	0.330552	0.405149	0.203034	0.285468	0.258853	0.328902	0.306335	0.391795	0.263881	0.478586	0.250787	0.307987	0.266717
	'divided atttention (left)'	0.474708	0.196124	0.416132	0.249853	0.308772	0.26698	0.145273	0.26991	0.128356	0.251539	0.276641	0.242836	0.420485	0.280264	0.465343	0.265335	0.385115	0.261961	0.375842	0.265032	0.375842	0.265032	0.401084	0.220665	0.371098	0.274112	0.326407	0.215407	0.406587	0.303273	0.218828	0.254251	0.165263	0.247453	0.376345	0.238851	0.152253	0.231238	0.258614	0.266824	0.237737	0.299071	0.221591	0.222548	0.316117	0.21863	0.341282	0.239814
	'divided attention (right)'	0.350959	0.230473	0.350959	0.230473	0.350959	0.230473	0.350959	0.230473	0.350959	0.230473	0.350959	0.230473	0.350959	0.230473	0.339427	0.216653	0.337544	0.222378	0.337544	0.222378	0.312963	0.218316	0.312963	0.218316	0.322507	0.22854	0.322507	0.22854	0.322507	0.22854	0.322507	0.22854	0.322507	0.22854	0.322507	0.22854	0.322507	0.22854	0.322507	0.22854	0.321626	0.215284	0.312235	0.212163	0.312235	0.212163	0.312235	0.212163
	'narrative'	0.267366	0.275759	0.373155	0.308546	0.255186	0.305643	0.27254	0.248854	0.292579	0.260418	0.230994	0.242505	0.2657	0.318583	0.254655	0.259413	0.26742	0.272428	0.298837	0.30285	0.223631	0.227388	0.262317	0.267239	0.254837	0.254834	0.264129	0.235234	0.259537	0.246308	0.287022	0.283927	0.239817	0.277203	0.413709	0.286895	0.30613	0.327669	0.46812	0.234341	0.331763	0.254925	0.442867	0.259641	0.332306	0.256443	0.51678	0.292165
	'word comprehension'	0.323577	0.296729	0.253009	0.284074	0.264302	0.295703	0.261743	0.265179	0.370072	0.358605	0.306996	0.34023	0.23127	0.266577	0.108618	0.301576	0.0471462	0.305923	0.200899	0.284464	0.227277	0.271183	0.424404	0.279723	0.235564	0.298328	0.395027	0.270402	0.350715	0.298064	0.391272	0.344222	0.401569	0.298617	0.411471	0.274171	0.26077	0.248777	0.139631	0.376762	0.301737	0.299297	0.307648	0.297773	0.290748	0.282931	0.29674	0.29665
	'verbal fluency'	0.267398	0.248317	0.410485	0.273751	0.245189	0.27714	0.441105	0.271506	0.339513	0.300767	0.29989	0.258971	0.29989	0.258971	0.29989	0.258971	0.346264	0.312142	0.4321	0.227245	0.399817	0.266608	0.399817	0.266608	0.399817	0.266608	0.41152	0.27073	0.249586	0.265673	0.393517	0.28376	0.322953	0.270527	0.275141	0.246428	0.238475	0.251949	0.591158	0.272707	0.210271	0.279498	0.467299	0.269533	0.103416	0.236302	0.455674	0.256915
	'autobiographical recall'	0.396606	0.21215	0.456675	0.231218	0.362012	0.308852	0.491644	0.257522	0.350393	0.261441	0.446847	0.286577	0.45529	0.254667	0.420836	0.299146	0.400289	0.273635	0.356084	0.227093	0.353256	0.314177	0.494784	0.302454	0.296552	0.294801	0.529051	0.228926	0.383755	0.253813	0.288489	0.289324	0.331616	0.272659	0.395642	0.250323	0.362332	0.244841	0.372374	0.296583	0.522989	0.265699	0.387048	0.242016	0.494491	0.272414	0.297899	0.2527
	'GMD left-hand presses'	-0.0204937	-0.0679065	-0.0201292	0.00279698	0.0557698	-0.0136799	-0.000718619	-0.0119934	-0.0803584	-0.0294935	0.0928993	-0.0647175	-0.0321087	0.00889871	0.0266061	0.0318489	-0.0495114	-0.0047163	-0.0520584	-0.0397329	0.00235229	-0.0168456	0.00262411	-0.0102759	-0.0918231	-0.028976	-0.060879	0.00354976	-0.0281595	-0.0445853	-0.025256	0.00621851	0.00918614	0.0136929	-0.0187833	-0.0269617	0.0719424	0.0376963	-0.221784	0.0378748	-0.0132379	-0.0165881	0.0887104	0.0369657	0.0735664	-0.0169961	-0.0185252	0.0251351
	'GMD right-hand presses'	-0.0628	0.0419798	-0.00580629	-0.0347661	-0.00343799	0.016106	-0.0350163	0.0207635	0.0312199	-0.0268763	0.0861365	-0.0405295	-0.0427314	0.0439921	-0.0796484	-0.0796197	-0.0537699	-0.0264393	0.041127	-0.0322031	-0.150235	-0.0420036	-0.241326	0.0291922	0.086957	-0.00296548	-0.1487	-0.0514396	0.00835211	-0.00923579	-0.00628803	-0.0467768	0.0303339	0.0124117	0.0565812	0.06803	0.0217812	-0.0250559	0.0217812	-0.0250559	0.0217812	-0.0250559	0.0413706	0.00908307	-0.123948	0.0736531	0.0480027	-0.0165511
	'GMD saccades'	-0.303682	-0.263614	-0.267696	-0.286872	-0.0853549	-0.328543	-0.204324	-0.272757	-0.276565	-0.293767	-0.0220681	-0.257754	-0.158075	-0.223404	-0.103133	-0.288177	-0.0749242	-0.25713	-0.0229919	-0.275347	-0.258006	-0.272611	-0.185622	-0.294732	-0.139422	-0.226864	-0.17514	-0.226717	-0.134916	-0.219128	-0.1802	-0.292704	-0.0224	-0.268641	-0.260323	-0.282889	0.188836	-0.259933	-0.136436	-0.301804	-0.0282322	-0.286097	-0.133687	-0.245428	-0.144227	-0.326936	-0.160293	-0.251059
	'GMD action observation'	-0.104919	-0.509868	0.00704887	-0.528933	-0.0222411	-0.542027	0.0459433	-0.567441	-0.0713553	-0.524553	-0.0883594	-0.488856	-0.0511786	-0.557301	0.0637444	-0.496798	0.0540223	-0.53939	-0.130736	-0.554123	0.0454767	-0.547906	0.00575196	-0.550112	-0.0305408	-0.551805	-0.0719373	-0.515166	-0.0192824	-0.538636	-0.129042	-0.542734	-0.0301682	-0.527432	0.057634	-0.525502	-0.164321	-0.548114	0.0768552	-0.504234	0.0704866	-0.587904	-0.0922851	-0.565652	-0.0246585	-0.530042	0.0218585	-0.534809
	'GMD divided atttention (left)'	-0.209934	-0.260627	-0.220726	-0.320128	-0.0713298	-0.297254	-0.137923	-0.313895	-0.00429382	-0.362472	0.0144273	-0.291296	0.00618256	-0.29153	0.0270161	-0.350792	0.0647149	-0.280793	0.0435609	-0.364032	0.064433	-0.33068	-0.0168097	-0.372528	-0.0144191	-0.346678	-0.0103018	-0.325553	-0.195461	-0.279059	-0.00282405	-0.36086	-0.199807	-0.303121	-0.176771	-0.345879	-0.141586	-0.34296	-0.182513	-0.345662	-0.1919	-0.278435	-0.117671	-0.35856	-0.213903	-0.375323	0.181348	-0.374651
	'GMD divided attention (right)'	0.116301	-0.181459	0.0518525	-0.175885	-0.00520278	-0.115822	0.146757	-0.203736	0.0716888	-0.246524	-0.0164016	-0.143357	-0.0459094	-0.124081	0.0485141	-0.190605	0.0314002	-0.213745	0.0649426	-0.203017	0.100027	-0.209387	0.0404172	-0.215447	0.0983766	-0.207967	0.0624894	-0.167772	0.0438311	-0.261163	0.0297181	-0.254785	0.109207	-0.188117	0.0731415	-0.199026	0.16179	-0.167249	0.126405	-0.199518	0.184375	-0.205574	0.0314678	-0.248526	0.0241697	-0.231819	0.15299	-0.161386
	'GMD narrative'	-0.165833	-0.338422	-0.200785	-0.324118	-0.10218	-0.333948	-0.142985	-0.332874	0.0619876	-0.366702	-0.0895296	-0.315777	-0.00868494	-0.351261	0.0119771	-0.338287	0.0105996	-0.375883	-0.0340929	-0.323971	-0.182563	-0.324262	-0.0604443	-0.360981	-0.104585	-0.34782	0.0336093	-0.367209	0.0604458	-0.316671	0.0610413	-0.368418	-0.00364676	-0.313485	-0.0106177	-0.355684	-0.00724261	-0.375941	-0.0824951	-0.308923	-0.0118364	-0.350547	0.036043	-0.322953	-0.0098813	-0.405967	-0.000514852	-0.298573
	'GMD word comprehension'	0.154987	-0.29833	-0.0739932	-0.321862	0.128102	-0.265485	0.122307	-0.310871	0.168983	-0.301687	0.144715	-0.25436	0.0849666	-0.296371	0.0489247	-0.261047	-0.0627189	-0.342674	-0.0795509	-0.260871	0.105222	-0.297529	0.0960484	-0.306607	0.0528659	-0.268374	0.111163	-0.282514	0.112961	-0.302329	0.0319246	-0.260444	0.0400226	-0.290527	0.0400226	-0.290527	0.169218	-0.274869	-0.0509642	-0.324244	0.163111	-0.251907	0.128961	-0.318274	-0.100621	-0.247492	0.105487	-0.314187
	'GMD verbal fluency'	0.265556	-0.314716	0.239526	-0.333443	0.134919	-0.391299	0.105349	-0.350788	0.251668	-0.316911	0.178542	-0.358448	0.211358	-0.356925	0.226745	-0.367594	0.217282	-0.319725	0.187536	-0.350781	0.133045	-0.360298	0.162092	-0.334683	0.0487998	-0.319168	0.0153242	-0.324597	0.0714853	-0.352085	0.187821	-0.321469	0.177063	-0.375691	0.198124	-0.323845	0.0745386	-0.361155	0.32979	-0.34526	0.0981109	-0.371357	0.24229	-0.325304	0.240871	-0.304743	0.130149	-0.312573
	'GMD autobiographical recall'	0.102454	-0.516836	0.301368	-0.47586	0.0133407	-0.504111	-0.0278131	-0.551854	0.249944	-0.478565	0.082596	-0.495836	0.0248286	-0.453675	0.148254	-0.483497	0.222521	-0.488863	0.0802646	-0.492241	0.145994	-0.519712	0.1784	-0.53242	0.268635	-0.555369	0.0785847	-0.541929	0.283909	-0.520414	0.183271	-0.495436	0.186191	-0.525128	0.00040194	-0.54024	0.048652	-0.528219	-0.0226204	-0.490238	-0.0705239	-0.530923	0.0612403	-0.563177	-0.0114841	-0.532537	0.027612	-0.551936
	'WMD left-hand presses'	0.0541321	0.0760642	0.0557612	0.050032	0.0619672	0.00558121	0.0157879	0.0238104	0.108416	0.0653241	0.0569825	0.0835693	0.0725192	0.0856189	0.0655909	0.0970455	0.0256604	0.0261257	0.0520984	0.0344563	0.0479746	0.0754107	0.140796	0.027904	0.0282698	0.041569	0.0568681	0.0451146	0.0452881	0.0485611	0.0921439	0.0705113	-0.00319733	0.0916773	0.020195	0.0198631	0.0542549	0.0523665	0.0451712	0.0445311	0.0434218	0.0341577	0.224193	0.0681448	0.0490363	0.0587527	0.0634608	0.0660699
	'WMD right-hand presses'	0.313599	0.0133996	0.257175	0.0594524	0.0375636	0.0451533	0.156593	0.0450175	0.125999	0.0564368	0.16694	0.031604	0.146524	0.0457556	0.184855	0.0766228	0.137621	0.0359651	0.227849	0.036029	0.233053	0.0530468	0.177189	0.0490306	0.129806	0.0780668	0.200244	0.0376108	0.159011	0.08324	0.0279752	0.0383245	0.23782	0.0218022	-0.00895089	0.0267608	0.00153431	0.0248457	0.17648	0.0940487	0.171073	0.029082	0.10508	0.0713757	0.0488816	0.066694	0.156124	0.0636271
	'WMD saccades'	0.212719	0.328255	0.144116	0.31884	0.306117	0.278604	0.268255	0.267953	0.246621	0.287848	0.0623554	0.319035	0.0632233	0.329652	0.18308	0.313793	0.238562	0.356231	0.151606	0.278149	0.154399	0.289127	0.26559	0.349386	0.13777	0.305251	0.121726	0.327299	0.0574437	0.326575	0.0657493	0.297178	0.355443	0.328831	0.296623	0.323626	0.274211	0.294713	0.274559	0.29439	0.244006	0.288964	0.308114	0.360211	0.050389	0.303685	0.302359	0.346886
	'WMD action observation'	0.467759	0.508875	0.462078	0.516143	0.514961	0.52955	0.335519	0.490213	0.429688	0.504322	0.469712	0.564173	0.417819	0.46339	0.455612	0.556704	0.506835	0.517766	0.462173	0.504412	0.419885	0.528289	0.328195	0.501396	0.4027	0.508639	0.227555	0.514066	0.421985	0.507677	0.351456	0.512108	0.0836542	0.491861	0.0836542	0.491861	0.0836542	0.491861	0.0836542	0.491861	0.271171	0.512879	0.355416	0.524145	0.214626	0.542519	0.282128	0.538947
	'WMD divided atttention (left)'	0.205957	0.341663	0.175141	0.39399	0.276606	0.337254	0.107686	0.340167	0.17634	0.357201	0.249975	0.36479	0.319473	0.395276	0.362731	0.371722	0.304745	0.308851	0.327099	0.314655	0.27854	0.309238	0.332929	0.381223	0.323523	0.349033	0.179671	0.378663	0.172026	0.34708	0.248516	0.401656	0.143867	0.36722	0.108166	0.333017	0.393748	0.398098	-0.0311603	0.332916	0.300011	0.337332	-0.0609477	0.375023	0.296412	0.345941	0.0852804	0.38785
	'WMD divided attention (right)'	0.251486	0.23508	0.293169	0.349459	0.23992	0.301978	0.211036	0.278757	0.197927	0.258089	0.20066	0.325163	0.174833	0.266338	0.207125	0.280966	0.325133	0.319916	0.270151	0.291613	0.107655	0.357902	0.26602	0.268755	0.326376	0.338101	0.200344	0.270539	0.0778416	0.289934	0.088148	0.291809	0.0887532	0.348123	0.0825278	0.316078	0.191717	0.273189	0.170987	0.321907	0.357235	0.28497	0.363367	0.251258	0.407142	0.301316	0.270108	0.279611
	'WMD narrative'	0.0928084	0.304032	0.276602	0.347895	0.180222	0.342715	0.116821	0.329282	0.331356	0.326781	0.0709448	0.30239	0.356585	0.31811	0.39833	0.356626	0.345184	0.333948	0.338619	0.338777	0.341021	0.343594	0.211125	0.291575	0.118664	0.334474	0.210327	0.353325	0.198815	0.347758	0.277668	0.359075	0.214165	0.335299	0.105607	0.334696	0.241714	0.323105	0.389476	0.318574	0.215653	0.334741	0.186831	0.335042	0.397362	0.354438	0.185977	0.348071
	'WMD word comprehension'	0.16844	0.268675	0.17988	0.288891	0.0304742	0.293334	0.091852	0.311497	0.150892	0.293193	-0.0162993	0.331148	0.215997	0.299972	0.112312	0.316562	0.0830375	0.269815	0.217505	0.307557	0.106682	0.277148	0.12433	0.275408	0.131512	0.306625	-0.0572746	0.29582	0.230123	0.291996	0.24984	0.342741	0.181531	0.288288	0.0426184	0.310781	0.294631	0.318732	0.165937	0.31938	0.156091	0.276057	0.0812518	0.297042	0.160367	0.281715	0.249225	0.240142
	'WMD verbal fluency'	-0.0305037	0.425418	-0.0192559	0.425498	0.140696	0.416542	0.319601	0.43827	0.0525978	0.407715	0.0460301	0.463412	0.236119	0.402898	-0.0013901	0.434711	0.00257137	0.405197	0.330624	0.426715	-0.0881453	0.418054	0.126443	0.432329	-0.00480772	0.426037	0.0457013	0.429252	0.383635	0.365967	0.0967825	0.400547	0.123882	0.433996	0.468886	0.424088	0.039694	0.430564	0.238412	0.402491	-0.0403407	0.379428	0.252332	0.436599	0.0351351	0.423057	0.14176	0.427262
	'WMD autobiographical recall'	0.33686	0.51263	0.288948	0.529971	0.358715	0.570616	0.206587	0.551161	0.135221	0.564749	0.234463	0.583603	0.291415	0.515599	0.136193	0.541426	0.291011	0.557575	0.438558	0.580688	0.135406	0.556974	0.252694	0.561857	0.228698	0.589951	0.140514	0.594658	0.307156	0.588498	0.0235834	0.597356	0.149699	0.597791	0.177187	0.55026	0.276235	0.516785	0.328556	0.545762	0.292684	0.602784	0.338854	0.610957	0.29512	0.613807	0.306261	0.586521
samples β age females	'left-hand presses'	0.314596	0.153748	0.16355	0.164374	0.278319	0.173133	0.238886	0.19149	0.233843	0.180235	0.355511	0.181762	0.185781	0.188928	0.254514	0.209283	0.229144	0.190763	0.179179	0.122892	0.2198	0.166422	0.235295	0.184295	0.217939	0.211113	0.190778	0.18736	0.206441	0.210212	0.297627	0.19378	0.309738	0.147696	0.324244	0.185369	0.286947	0.192366	0.203789	0.158987	0.180528	0.177212	0.175642	0.157123	0.200849	0.153097	0.198618	0.189099
	'right-hand presses'	0.264963	0.154469	0.282221	0.187932	0.180292	0.16648	0.305326	0.151279	0.148268	0.175926	0.188277	0.146086	0.228545	0.175728	0.221914	0.162342	0.212189	0.145089	0.129717	0.172739	0.241295	0.187773	0.199705	0.196421	0.233522	0.205742	0.267943	0.169681	0.332471	0.155864	0.331256	0.138317	0.25156	0.16533	0.256168	0.200308	0.272729	0.174801	0.157994	0.139764	0.146218	0.193327	0.296258	0.15943	0.267845	0.153946	0.161077	0.205681
	'saccades'	0.247058	0.26435	0.246848	0.270177	0.216722	0.242217	0.233685	0.239282	0.24021	0.243293	0.24021	0.243293	0.254427	0.257206	0.303261	0.249884	0.270752	0.243698	0.353604	0.294419	0.33924	0.260536	0.403999	0.247843	0.532611	0.242763	0.378018	0.233168	0.483418	0.255866	0.596449	0.241883	0.26945	0.232408	0.462959	0.238354	0.277785	0.278503	0.228911	0.230302	0.250397	0.275844	0.255009	0.232731	0.431803	0.320178	0.262429	0.270445
	'action observation'	0.386501	0.285005	0.21883	0.250487	0.185353	0.219331	0.593417	0.257319	0.427132	0.230163	0.367656	0.213534	0.503292	0.248395	0.473991	0.226119	0.416467	0.232055	0.224929	0.268461	0.174085	0.210513	0.233031	0.229664	0.256336	0.258799	0.448224	0.220779	0.294251	0.234799	0.274824	0.219281	0.334696	0.250303	0.585508	0.215824	0.432345	0.219138	0.303578	0.222856	0.353906	0.230113	0.450264	0.247874	0.173204	0.23364	0.502954	0.225863
	'divided atttention (left)'	0.446462	0.195799	0.528329	0.212642	0.567572	0.189067	0.58792	0.186893	0.459088	0.201796	0.287927	0.225181	0.50712	0.244313	0.456023	0.235683	0.300898	0.211395	0.308672	0.214268	0.308672	0.214268	0.468089	0.187918	0.537918	0.19378	0.495248	0.215652	0.489518	0.180584	0.290194	0.192998	0.431995	0.216602	0.467633	0.201258	0.365078	0.175492	0.315542	0.231836	0.338993	0.217693	0.29336	0.215206	0.387238	0.206877	0.404834	0.213231
	'divided attention (right)'	0.749521	0.165186	0.749521	0.165186	0.749521	0.165186	0.749521	0.165186	0.749521	0.165186	0.749521	0.165186	0.749521	0.165186	0.768715	0.146922	0.762952	0.167366	0.762952	0.167366	0.771598	0.156628	0.771598	0.156628	0.78707	0.174391	0.78707	0.174391	0.78707	0.174391	0.78707	0.174391	0.78707	0.174391	0.78707	0.174391	0.78707	0.174391	0.78707	0.174391	0.816927	0.157736	0.774118	0.170789	0.774118	0.170789	0.774118	0.170789
	'narrative'	0.268487	0.230636	0.424336	0.231852	0.283883	0.199157	0.298231	0.257252	0.288692	0.280171	0.2295	0.224352	0.25633	0.227628	0.260021	0.249853	0.273426	0.26226	0.297138	0.29285	0.222151	0.21807	0.264347	0.25833	0.254792	0.25518	0.342299	0.290996	0.269394	0.261477	0.211927	0.220226	0.216085	0.225246	0.313069	0.218899	0.400788	0.248173	0.258966	0.26892	0.344504	0.242082	0.50328	0.209365	0.394502	0.225484	0.312481	0.239215
	'word comprehension'	0.245455	0.252171	0.321945	0.258064	0.319213	0.278285	0.302912	0.242149	0.0939933	0.273619	0.436248	0.254395	0.277196	0.257644	0.26777	0.24407	0.322588	0.315724	0.307134	0.237664	0.29509	0.227106	0.415549	0.275597	0.345159	0.256088	0.479649	0.26277	0.360895	0.271312	0.38343	0.292076	0.387698	0.273957	0.524012	0.299885	0.470807	0.278956	0.4402	0.22608	0.300193	0.300218	0.313584	0.283176	0.296542	0.293029	0.296975	0.297769
	'verbal fluency'	0.686404	0.206871	0.396662	0.232456	0.623028	0.224405	0.586402	0.217321	0.512891	0.256726	0.494391	0.252831	0.494391	0.252831	0.494391	0.252831	0.428855	0.230683	0.459244	0.222629	0.57077	0.211916	0.57077	0.211916	0.57077	0.211916	0.57834	0.232658	0.653988	0.198387	0.688429	0.220352	0.43395	0.246006	0.397352	0.223093	0.396148	0.206198	0.543912	0.201894	0.435104	0.215694	0.658466	0.192511	0.542932	0.190463	0.314468	0.220709
	'autobiographical recall'	0.15868	0.225135	0.123858	0.280948	0.270128	0.259267	0.348429	0.235826	0.498431	0.251914	0.420564	0.275261	0.53124	0.246791	0.405205	0.226965	0.469024	0.263864	0.327399	0.238687	0.620667	0.198889	0.429794	0.246269	0.398691	0.211845	0.6185	0.287677	0.317815	0.205672	0.348053	0.201908	0.342257	0.227227	0.384832	0.271842	0.477871	0.253706	0.552593	0.290591	0.518843	0.264604	0.464303	0.209241	0.438903	0.258381	0.592021	0.204689
	'GMD left-hand presses'	-0.0791242	-0.0388523	0.149278	-0.0295499	0.176415	0.00214188	-0.015165	-0.0119788	0.073836	-0.0253468	-0.0130404	-0.00845283	-0.0417603	-0.00711785	0.0214802	0.0277401	0.0458126	-0.0167657	-0.124868	-0.00735296	0.0165853	0.00740866	0.0823207	0.00203638	-0.164836	0.0099277	-0.0545228	0.0147463	-0.0853429	0.0161856	-0.0233843	-0.0034237	0.00689935	0.00779648	-0.0312111	-0.0381321	0.0915162	0.0710881	0.0323015	0.0236009	-0.00928819	-0.0111876	0.0332724	0.0646714	0.0253786	-0.0456064	0.0202252	-0.00767401
	'GMD right-hand presses'	0.0680001	0.0468437	0.0846529	0.0858892	0.11931	-0.00554473	0.123334	0.0908222	0.00551432	-0.00940975	0.0625708	0.0504647	0.0578776	0.0304194	-0.0361072	0.0471297	-0.0248384	-0.0171804	0.0401057	0.00396601	-0.00317036	0.0373577	0.0503855	0.0235821	0.0244704	0.00315423	0.129379	0.0285117	0.0012807	0.0343231	-0.00815132	0.0718667	0.0219234	0.0345151	0.0729072	0.0411908	0.133321	0.0868578	0.133321	0.0868578	0.133321	0.0868578	0.112982	0.0845841	0.203078	0.0465182	0.0180254	0.0214362
	'GMD saccades'	-0.224749	-0.221902	-0.180565	-0.249517	0.193671	-0.22212	-0.0988133	-0.236093	-0.227034	-0.285955	0.311152	-0.291179	-0.178483	-0.289431	-0.212588	-0.220596	-0.0579195	-0.240027	0.0343576	-0.222625	-0.0782371	-0.194483	-0.121018	-0.223707	0.183926	-0.253656	0.184748	-0.271809	-0.0507395	-0.227627	-0.0939057	-0.278111	0.170446	-0.213337	0.0619723	-0.244209	0.0682767	-0.281076	0.0737431	-0.25631	0.0727808	-0.223382	-0.0388102	-0.254247	0.00972263	-0.243864	-0.0340781	-0.248745
	'GMD action observation'	-0.0852573	-0.444438	0.0163362	-0.461447	0.00716098	-0.468434	0.0500925	-0.456528	-0.0568272	-0.444634	-0.171344	-0.45191	-0.0551991	-0.426748	0.0553035	-0.421567	-0.0320168	-0.405043	-0.134287	-0.425493	0.0743784	-0.425093	-0.0429358	-0.445104	-0.0845301	-0.484052	-0.0327606	-0.425976	0.00572489	-0.434142	-0.130831	-0.441912	-0.0600581	-0.459958	-0.0817202	-0.447328	0.0781848	-0.506709	-0.0164903	-0.444754	-0.0546802	-0.446215	-0.0534401	-0.439091	0.125594	-0.447295	0.019682	-0.402138
	'GMD divided atttention (left)'	-0.113486	-0.24774	-0.16932	-0.325076	0.0229559	-0.243639	-0.0121347	-0.262036	-0.0405964	-0.271569	-0.0473279	-0.272672	-0.0719613	-0.284931	0.154275	-0.220345	0.261633	-0.286657	0.0833621	-0.252666	0.206598	-0.293946	-0.0453018	-0.290626	-0.0205051	-0.232753	0.0667597	-0.252889	0.0648976	-0.230638	-0.0579949	-0.297094	0.100902	-0.247144	-0.0208449	-0.282048	0.062236	-0.213982	-0.0199893	-0.212486	0.0107509	-0.297606	0.0193119	-0.217399	0.0195164	-0.226471	-0.0351648	-0.258291
	'GMD divided attention (right)'	0.315576	-0.190033	0.065495	-0.182918	0.000325612	-0.134075	0.0767524	-0.146399	0.0862672	-0.0976582	-0.0260419	-0.149584	-0.0099531	-0.166524	0.0850875	-0.114876	-0.0676489	-0.141965	0.114673	-0.139259	0.0407251	-0.138637	-0.108004	-0.133961	-0.0565091	-0.153569	0.0631626	-0.146521	0.159436	-0.139487	0.0405532	-0.129488	0.158499	-0.177547	0.178917	-0.105573	0.176686	-0.174353	0.135187	-0.169866	0.301785	-0.104563	0.283195	-0.155123	0.289209	-0.182614	0.348767	-0.133527
	'GMD narrative'	-0.0549009	-0.317834	-0.018893	-0.306503	-0.133693	-0.328618	0.0798345	-0.360699	0.184661	-0.337242	-0.0361306	-0.37475	0.108685	-0.373807	0.124965	-0.310964	0.156084	-0.329447	-0.0475465	-0.325258	0.0333442	-0.364253	-0.0465906	-0.339809	0.088994	-0.301658	0.0963745	-0.310008	0.115452	-0.29695	0.0641692	-0.339933	0.151868	-0.358177	0.130502	-0.366175	0.151086	-0.357345	0.156437	-0.328789	0.194898	-0.368951	0.0388929	-0.359661	-0.0166077	-0.376978	-0.108915	-0.336765
	'GMD word comprehension'	0.147251	-0.23332	0.266576	-0.228338	0.228982	-0.242564	0.279135	-0.222828	0.243466	-0.243393	0.408434	-0.22902	0.15363	-0.237085	0.317432	-0.234901	0.178334	-0.249017	0.255402	-0.212969	0.197615	-0.262979	0.235564	-0.241595	0.395527	-0.227051	0.181843	-0.192134	0.200424	-0.163022	0.132068	-0.231927	0.12687	-0.204002	0.12687	-0.204002	0.240626	-0.223353	0.258872	-0.208935	0.265396	-0.25087	0.23019	-0.27751	0.169797	-0.236569	0.475568	-0.248724
	'GMD verbal fluency'	0.249705	-0.267953	0.209122	-0.27715	0.0704725	-0.199777	0.258905	-0.169781	0.240616	-0.190465	0.274204	-0.24926	0.296289	-0.171115	0.206082	-0.179987	0.270743	-0.199362	0.0972796	-0.224952	0.239912	-0.230154	0.0587899	-0.255572	0.129775	-0.205846	0.0946753	-0.209524	0.117628	-0.172533	0.359431	-0.254008	0.00282372	-0.2017	0.0714361	-0.255073	0.444306	-0.197047	0.00337801	-0.242437	0.275225	-0.248125	0.13725	-0.181629	0.0984747	-0.165497	0.2493	-0.202314
	'GMD autobiographical recall'	0.0996573	-0.379705	0.379353	-0.354214	0.46834	-0.392577	-0.0115873	-0.394495	0.0234778	-0.338268	-0.00675931	-0.353683	-0.01123	-0.412342	-0.177294	-0.390885	-0.0835289	-0.377484	0.193662	-0.354046	0.342972	-0.401604	0.281646	-0.384904	0.100405	-0.359225	0.110489	-0.351991	0.52943	-0.365149	0.371349	-0.35066	0.215511	-0.331301	0.425515	-0.372906	0.474495	-0.312289	0.281069	-0.411991	0.122213	-0.40959	0.0326908	-0.389256	-0.121452	-0.391054	-0.11073	-0.38826
	'WMD left-hand presses'	0.0661348	0.0411453	-0.0247874	0.0721108	0.0872329	0.038651	0.0345022	0.029739	0.0823708	0.0676832	0.04498	0.051597	0.0758147	0.0740784	0.0690446	0.0630017	0.02543	0.0263549	0.0727271	0.0246661	0.0248779	0.0555452	-0.0940157	0.0888784	0.042613	0.0426761	-0.0219095	0.0377113	0.102474	0.0466942	0.0244372	0.0513117	-0.0294669	0.0762235	0.0186754	0.0196431	0.0526999	0.0538276	0.0447772	0.0453219	0.0344878	0.0342471	0.21343	0.0916515	0.0375131	0.051583	0.0600707	0.0323222
	'WMD right-hand presses'	0.0895876	0.0237295	0.080853	0.0210415	-0.090424	-0.014286	0.0738977	0.0291274	-0.179289	-0.0218086	0.0409234	0.00275816	-0.271397	0.00442104	-0.174748	-0.00128064	-0.0485196	0.0263219	0.134339	0.0235184	-0.172724	0.00481188	-0.0212696	0.0329878	-0.256527	0.0259492	-0.156716	-0.00342499	-0.0332564	0.0540982	-0.0594131	0.0117704	-0.103071	0.0147781	-0.0799669	-0.0400097	-0.163589	-0.0471471	-0.00772288	0.0156943	-0.153683	0.0528798	-0.0643001	-0.0254849	0.125453	-0.020009	0.057494	-0.00748339
	'WMD saccades'	0.251705	0.272885	0.18568	0.270883	0.305997	0.281415	0.267233	0.269131	0.140209	0.291374	0.127883	0.285783	0.187222	0.229574	0.217166	0.298457	0.104557	0.270365	0.089351	0.2632	0.0519991	0.285409	-0.0871487	0.247184	-0.137602	0.294867	-0.088117	0.265495	-0.000676343	0.258398	-0.0806281	0.26254	0.0998622	0.281563	0.315892	0.295871	0.293607	0.277468	0.254938	0.309615	0.210965	0.28792	0.0336572	0.232167	0.0495373	0.301083	0.119613	0.279266
	'WMD action observation'	0.47089	0.465487	0.45527	0.410877	0.488316	0.487689	0.402503	0.514958	0.391228	0.402795	0.42141	0.426647	0.388679	0.425741	0.416672	0.443698	0.434424	0.433696	0.461509	0.426246	0.47148	0.415393	0.354629	0.429266	0.40754	0.417077	0.302438	0.443929	0.443391	0.429964	0.32534	0.423975	0.262477	0.411549	0.262477	0.411549	0.262477	0.411549	0.262477	0.411549	0.338457	0.433277	0.242587	0.423215	0.183493	0.478708	0.378279	0.429012
	'WMD divided atttention (left)'	0.176484	0.310036	0.0421107	0.308029	0.272577	0.312623	0.0497395	0.324109	0.105415	0.339657	0.221916	0.327503	0.359783	0.338669	0.374804	0.37308	0.309624	0.312267	0.289182	0.330206	0.301786	0.299178	0.330411	0.329332	0.333281	0.3173	0.0630735	0.327634	0.181664	0.317906	0.0147346	0.293756	0.239065	0.28291	0.125846	0.327359	0.241967	0.292482	0.337122	0.315435	0.216228	0.29618	0.0859472	0.328279	-0.0160684	0.318387	0.191759	0.30554
	'WMD divided attention (right)'	0.173386	0.22049	0.36779	0.235223	-0.00236854	0.201068	0.231213	0.228082	0.251345	0.1732	0.305363	0.222657	0.283728	0.192791	0.141168	0.209287	0.169825	0.264061	0.0347433	0.191466	0.207	0.19567	-0.00654724	0.230254	-0.10067	0.230811	0.104801	0.224199	0.0228045	0.222347	-0.00488773	0.21595	-0.0013543	0.223337	-0.0167146	0.210823	0.00543191	0.230382	-0.155659	0.198591	0.165869	0.227148	0.178328	0.229074	0.221997	0.224541	0.216516	0.250885
	'WMD narrative'	-0.0135609	0.339614	0.340016	0.340448	0.293581	0.344991	0.135065	0.329555	0.258705	0.329125	-0.0385588	0.34464	0.366628	0.335161	0.230315	0.321447	0.339762	0.337261	0.295997	0.327524	0.258398	0.303772	0.211489	0.312608	0.218749	0.351156	0.0191618	0.294707	0.271717	0.307493	0.161991	0.390447	0.200312	0.352192	-0.0151709	0.340522	0.115762	0.336642	-0.0631466	0.33208	0.0623282	0.343838	0.190562	0.343229	0.236059	0.3331	0.0437795	0.326296
	'WMD word comprehension'	0.0674111	0.210672	0.0866452	0.24108	-0.0802542	0.270417	-0.183614	0.284474	0.15985	0.25872	-0.0745612	0.256408	-0.045494	0.2631	-0.05845	0.246374	-0.00385528	0.235351	-0.0330246	0.231627	0.00731294	0.240831	-0.197803	0.264393	-0.124411	0.213849	-0.0472663	0.196608	0.118736	0.264005	-0.0789249	0.231922	0.00066345	0.285321	-0.0148765	0.248825	0.00230763	0.223355	0.129984	0.249692	0.104722	0.213135	-0.00132419	0.183426	0.109447	0.284477	0.14934	0.21233
	'WMD verbal fluency'	-0.114628	0.300761	-0.0666457	0.281562	-0.150844	0.317524	-0.00859434	0.335779	-0.054658	0.362364	-0.0324183	0.277657	0.0679576	0.288767	-0.220948	0.306223	-0.206424	0.326106	0.071249	0.303202	-0.00974001	0.311863	0.0951778	0.301531	0.196125	0.304922	0.148218	0.325645	0.109569	0.28209	0.0882547	0.290055	0.0598745	0.294543	0.23144	0.30349	-0.117599	0.313508	0.231619	0.311063	-0.042581	0.297556	0.0569861	0.321758	-0.144632	0.311186	-0.140099	0.333483
	'WMD autobiographical recall'	0.151708	0.417406	0.216839	0.416806	0.0861295	0.402731	0.181354	0.432487	-0.0888903	0.45161	0.214958	0.466196	-0.0871108	0.410999	0.18916	0.41218	-0.00856877	0.435612	0.132016	0.459553	0.0966596	0.431063	-0.0923616	0.421342	0.0791024	0.460708	-0.152687	0.45706	0.335696	0.452846	-0.0322759	0.413346	0.176358	0.412499	0.251862	0.403547	0.266037	0.43791	0.286312	0.43622	0.106561	0.416784	0.223071	0.438034	0.225319	0.409701	0.0368936	0.418527
[truncated: 5,000 more columns]

## Sheet: Figure 5
Figure 5
	Panel A)
Males	Anat. Volume (mean of both hemisheres)	Fitline Xdata:	2	3	4	5	6	7	8	9	10	11	12
		Fitline Ydata:	0.100155	0.1096	0.119045	0.128489	0.137934	0.147378	0.156823	0.166268	0.175712	0.185157	0.194601
		scatterpoints (standardized beta age)	0.107889	0.155245	0.124544	0.0719906	0.154468	0.161665	0.123004	0.0975786	0.21045	0.149739	0.264589
		95% prediction interval of linear fit:	-0.00552846	0.00724851	0.0193619	0.0307574	0.0413915	0.0512358	0.0602807	0.0685358	0.0760294	0.0828052	0.0889174
			0.205839	0.211952	0.218727	0.226221	0.234476	0.243521	0.253365	0.263999	0.275395	0.287508	0.300285
	Anat. Volume (vermis)	Fitline Xdata:	1	2	3	4	5	6	8	9	10	11	12
		Fitline Ydata:	0.13192	0.130524	0.129127	0.12773	0.126333	0.124937	0.122143	0.120747	0.11935	0.117953	0.116556
		scatterpoints (standardized beta age)	0.142281	0.106822	0.137872	0.144013	0.164942	0.0691671	0.0975224	0.12856	0.148552	0.113023	0.114565
		95% prediction interval of linear fit:	0.067618	0.0679627	0.0679916	0.067682	0.0670155	0.0659786	0.0627741	0.0606141	0.0580987	0.0552467	0.052081
			0.196223	0.193084	0.190262	0.187778	0.185651	0.183895	0.181513	0.180879	0.180601	0.18066	0.181032
	Func. Volume	Fitline Xdata:	4	4	5	6	6	7	7	9	10	11
		Fitline Ydata:	0.245387	0.245387	0.256366	0.267346	0.267346	0.278325	0.278325	0.300284	0.311264	0.322243
		scatterpoints (standardized beta age)	0.227212	0.211296	0.278258	0.278761	0.298256	0.299589	0.282474	0.253637	0.325794	0.316996
		95% prediction interval of linear fit:	0.18423	0.18423	0.197455	0.209784	0.209784	0.221155	0.221155	0.240993	0.249559	0.257344
			0.306543	0.306543	0.315278	0.324907	0.324907	0.335495	0.335495	0.359576	0.372969	0.387142
	Func. GMD	Fitline Xdata:	4	4	5	6	6	7	7	9	10	11
		Fitline Ydata:	-0.0352359	-0.0352359	-0.0708054	-0.106375	-0.106375	-0.141944	-0.141944	-0.213084	-0.248653	-0.284223
		scatterpoints (standardized beta age)	-0.0232648	0.00542646	-0.0700306	-0.186426	-0.0993973	-0.11261	-0.185448	-0.205968	-0.213919	-0.292237
		95% prediction interval of linear fit:	-0.123331	-0.123331	-0.155667	-0.189292	-0.189292	-0.224297	-0.224297	-0.298492	-0.337539	-0.377709
			0.0528595	0.0528595	0.014056	-0.0234583	-0.0234583	-0.0595919	-0.0595919	-0.127675	-0.159768	-0.190737
	Func. WMD	Fitline Xdata:	4	4	5	6	6	7	7	9	10	11
		Fitline Ydata:	0.128512	0.128512	0.172373	0.216233	0.216233	0.260094	0.260094	0.347815	0.391675	0.435536
		scatterpoints (standardized beta age)	0.071138	0.0472837	0.251555	0.303803	0.298574	0.209588	0.268514	0.246746	0.407735	0.452142
		95% prediction interval of linear fit:	-0.0378729	-0.0378729	0.0120955	0.059629	0.059629	0.104555	0.104555	0.186503	0.223798	0.258969
			0.294898	0.294898	0.33265	0.372838	0.372838	0.415633	0.415633	0.509126	0.559553	0.612103
Females	Anat. Volume (mean of both hemisheres)	Fitline Xdata:	2	3	4	5	6	7	8	9	10	11	12
		Fitline Ydata:	0.0989953	0.115313	0.131631	0.147948	0.164266	0.180583	0.196901	0.213219	0.229536	0.245854	0.262171
		scatterpoints (standardized beta age)	0.113442	0.145105	0.123942	0.114129	0.169845	0.184739	0.170116	0.214849	0.23941	0.159738	0.3511
		95% prediction interval of linear fit:	-0.00508225	0.0145171	0.033463	0.0517018	0.0691908	0.0859021	0.101826	0.116972	0.131369	0.145058	0.158094
			0.203073	0.216109	0.229798	0.244194	0.259341	0.275265	0.291976	0.309465	0.327704	0.34665	0.366249
	Anat. Volume (vermis)	Fitline Xdata:	1	2	3	4	5	6	8	9	10	11	12
		Fitline Ydata:	0.156696	0.154513	0.152331	0.150149	0.147967	0.145784	0.14142	0.139238	0.137055	0.134873	0.132691
		scatterpoints (standardized beta age)	0.167396	0.123525	0.151226	0.168567	0.226038	0.0849755	0.0975709	0.130391	0.181282	0.121494	0.140253
		95% prediction interval of linear fit:	0.0623872	0.062759	0.0626676	0.0620798	0.0609684	0.059314	0.0543465	0.0510449	0.0472218	0.0429052	0.0381285
			0.251004	0.246268	0.241995	0.238218	0.234965	0.232255	0.228493	0.227431	0.226889	0.226841	0.227253
	Func. Volume	Fitline Xdata:	4	4	5	6	6	7	7	9	10	11
		Fitline Ydata:	0.252365	0.252365	0.26491	0.277456	0.277456	0.290001	0.290001	0.315091	0.327636	0.340182
		scatterpoints (standardized beta age)	0.203719	0.217093	0.304974	0.304176	0.33085	0.301416	0.269417	0.299242	0.342485	0.314091
		95% prediction interval of linear fit:	0.171116	0.171116	0.186644	0.200982	0.200982	0.214048	0.214048	0.236319	0.245658	0.25396
			0.333615	0.333615	0.343177	0.353929	0.353929	0.365954	0.365954	0.393863	0.409615	0.426403
	Func. GMD	Fitline Xdata:	4	4	5	6	6	7	7	9	10	11
		Fitline Ydata:	0.0355951	0.0355951	0.00402143	-0.0275523	-0.0275523	-0.059126	-0.059126	-0.122273	-0.153847	-0.185421
		scatterpoints (standardized beta age)	0.0647488	0.0197168	0.0192229	-0.0933702	-0.013338	0.0115526	-0.136881	-0.114434	-0.0673354	-0.249568
		95% prediction interval of linear fit:	-0.0985091	-0.0985091	-0.12516	-0.153773	-0.153773	-0.184488	-0.184488	-0.252288	-0.289154	-0.327731
			0.169699	0.169699	0.133203	0.0986687	0.0986687	0.0662363	0.0662363	0.00774131	-0.0185401	-0.0431107
	Func. WMD	Fitline Xdata:	4	4	5	6	6	7	7	9	10	11
		Fitline Ydata:	0.0655281	0.0655281	0.106354	0.147179	0.147179	0.188005	0.188005	0.269656	0.310482	0.351308
		scatterpoints (standardized beta age)	-0.00206274	0.0390558	0.154305	0.25088	0.176333	0.107062	0.248139	0.184604	0.270287	0.410622
		95% prediction interval of linear fit:	-0.0965054	-0.0965054	-0.0497315	-0.00532897	-0.00532897	0.0365342	0.0365342	0.112564	0.146995	0.179359
			0.227562	0.227562	0.262439	0.299688	0.299688	0.339476	0.339476	0.426749	0.473969	0.523256
	Panel B)
		Gradient 1 values	Gradient 2 values
		-1.10808	0.560689
		-1.87335	0.288193
		-2.5911	-0.119259
		-2.64839	-0.140949
		-2.83964	-0.220417
		-3.2463	-0.433901
		-3.68319	-0.641311
		-3.38821	-0.562927
		-3.57023	-0.686738
		-3.71515	-0.674343
		-3.41127	-0.814733
		-3.59911	-0.66598
		-3.74195	-0.610707
		0.93542	1.11791
		-0.60717	0.852061
		1.15436	0.96337
		-0.334381	0.733187
		-1.55269	0.444839
		-2.63878	-0.030837
		-3.30714	-0.389734
		-3.61066	-0.531612
		-0.048181	0.627834
		-1.40908	0.369235
		-1.99422	0.25939
		-2.91231	-0.220028
		-3.3558	-0.446427
		-3.68893	-0.618535
		-3.80777	-0.575137
		-2.01204	0.164223
		-2.54747	9.8e-05
		-3.17235	-0.355384
		-3.5858	-0.567387
		-3.81577	-0.633169
		-3.7892	-0.588628
		-3.01681	-0.271071
		-3.37643	-0.485176
		-3.75951	-0.669389
		-4.01044	-0.685545
		-3.84326	-0.644864
		-3.21983	-0.390965
		-3.57486	-0.633803
		-3.86836	-0.797541
		-3.95622	-0.757208
		-3.94348	-0.643059
		-3.86939	-0.843013
		-4.00987	-0.909373
		-3.97192	-0.912931
		-3.95948	-0.799497
		-4.14213	-0.971554
		-3.92124	-0.760236
		-3.19963	0.428134
		-3.03287	0.512523
		-2.7751	0.654168
		-2.50645	0.75611
		-1.93232	0.962481
		-3.54717	0.187435
		-3.43867	0.278548
		-3.23348	0.402876
		-3.02618	0.504062
		-2.81593	0.604412
		-2.68788	0.688933
		-2.3521	0.844515
		-1.95729	0.923558
		-3.72509	0.02607
		-3.64728	0.133387
		-3.50982	0.246303
		-3.34261	0.378804
		-3.12237	0.515493
		-2.95606	0.659864
		-2.64741	0.829824
		-2.34914	0.950258
		-1.85057	1.19288
		-1.39586	1.33255
		-3.92359	-0.154322
		-3.83817	-0.033114
		-3.7519	0.077529
		-3.58379	0.298495
		-3.38134	0.480971
		-3.1896	0.606688
		-2.87407	0.80286
		-2.57672	0.969625
		-2.03389	1.26449
		-1.54152	1.44686
		3.31793	1.14401
		1.57358	1.18465
		-0.892614	0.750918
		-2.83222	-0.06796
		-4.06144	-0.32679
		-3.99435	-0.19521
		-3.89052	-0.049264
		-3.72972	0.152655
		-3.58291	0.338326
		-3.34236	0.551368
		-3.19239	0.633709
		-2.86236	0.838307
		-2.39404	1.16256
		-2.01848	1.37759
		3.31162	1.01776
		2.46116	1.16083
		1.17624	1.13891
		-1.28253	0.612898
		-2.92117	-0.100793
		-3.6155	-0.417906
		-3.97429	-0.581409
		-4.16833	-0.58154
		-4.2042	-0.51844
		-4.1773	-0.436936
		-4.13854	-0.33967
		-4.02813	-0.203186
		-3.90058	-0.036383
		-3.7403	0.151265
		-3.49853	0.415752
		-3.33035	0.578386
		-3.014	0.800427
		-2.67084	1.00338
		-2.36848	1.2046
		2.50808	0.934463
		1.43871	0.948891
		0.054194	0.866506
		-1.75728	0.430436
		-2.92106	-0.125696
		-3.56699	-0.433368
		-3.85032	-0.596741
		-4.02108	-0.611916
		-4.17877	-0.588696
		-4.23959	-0.524414
		-4.22811	-0.454445
		-4.13466	-0.333839
		-4.01337	-0.179019
		-3.83445	0.015905
		-3.62318	0.249692
		-3.42945	0.478421
		-3.17927	0.717743
		-2.88623	0.898654
		-2.57021	1.10095
		0.424032	0.679418
		-0.893293	0.58286
		-2.08916	0.293642
		-3.04166	-0.178506
		-3.56299	-0.476723
		-3.80375	-0.670856
		-4.00553	-0.706941
		-4.0772	-0.641601
		-4.16453	-0.584682
		-4.23006	-0.498732
		-4.16435	-0.386996
		-4.00937	-0.235292
		-3.86	-0.05209
		-3.66486	0.173598
		-3.44708	0.435684
		-3.23497	0.648643
		-3.0437	0.817362
		-0.521012	0.343636
		-1.76712	0.197572
		-2.61044	-0.031337
		-3.28532	-0.344974
		-3.65818	-0.53468
		-3.86545	-0.634497
		-4.00096	-0.665119
		-3.95625	-0.67696
		-3.96294	-0.615512
		-3.66236	0.17561
		-3.49805	0.356077
		-2.27005	-0.021202
		-2.92846	-0.24942
		-3.40176	-0.458344
		-3.74057	-0.601331
		-3.88758	-0.622872
		-3.84663	-0.609395
		-3.87435	-0.662562
		-3.92441	-0.625752
		-3.1384	-0.3418
		-3.51998	-0.56519
		-3.8722	-0.782961
		-3.99604	-0.775591
		-3.88184	-0.662092
		-3.81872	-0.590833
		-3.84146	-0.558301
		-3.62648	-0.619936
		-3.86563	-0.809379
		-3.9652	-0.846221
		-3.86422	-0.709736
		-3.80606	-0.562075
		-3.82166	-0.701445
		-3.8497	-0.710575
		-3.83717	-0.647351
		-3.8475	-0.604335
		-3.78743	-0.527349
		-3.95873	-0.561852
		-3.89477	-0.510462
		-1.88382	1.02214
		-1.57098	1.09566
		-1.25455	1.13492
		-0.927287	1.14929
		-3.24105	0.37593
		-3.0452	0.553477
		-2.77185	0.728094
		-2.43114	0.884643
		-2.21179	0.947834
		-1.90924	1.01747
		-1.48508	1.11131
		-1.03197	1.16501
		-0.565717	1.19905
		-3.54811	0.116116
		-3.47271	0.27577
		-3.32017	0.431716
		-3.10251	0.596474
		-2.8403	0.752887
		-2.60841	0.863681
		-2.24013	0.994129
		-2.01646	1.01856
		-1.64066	1.10068
		-1.20052	1.13581
		-0.480906	1.27769
		-3.69889	0.006151
		-3.69184	0.107514
		-3.59037	0.260744
		-3.45453	0.394303
		-3.19173	0.582235
		-2.91692	0.737377
		-2.64539	0.859303
		-2.38018	0.968593
		-2.07374	1.0085
		-1.57361	1.11695
		-0.989069	1.31453
		-0.444682	1.50179
		-3.89615	-0.190302
		-3.88473	-0.080752
		-3.80871	0.069077
		-3.67943	0.221056
		-3.5198	0.376643
		-3.27985	0.574808
		-3.04125	0.711256
		-2.73166	0.900148
		-2.33252	1.00432
		-1.78923	1.17465
		-1.21996	1.43306
		-0.865914	1.56279
		-0.402915	1.69956
		3.32267	0.893345
		1.71348	0.839815
		-1.27579	0.354955
		-3.10811	-0.172568
		-4.07326	-0.46401
		-4.13269	-0.424533
		-4.13249	-0.333534
		-4.05038	-0.176188
		-3.94361	-0.003577
		-3.78257	0.180711
		-3.57112	0.402014
		-3.3462	0.590135
		-3.0418	0.817961
		-2.68401	1.02672
		-2.25002	1.22314
		-1.58261	1.50069
		-1.02915	1.69281
		-0.693851	1.77443
		4.05297	0.743647
		3.33454	0.913226
		1.37664	0.940225
		-1.31481	0.400804
		-2.93491	-0.115896
		-3.86722	-0.526619
		-4.18971	-0.615557
		-4.31216	-0.621426
		-4.31574	-0.532867
		-4.26708	-0.414462
		-4.19427	-0.268931
		-4.04763	-0.083467
		-3.79221	0.181465
		-3.55585	0.416177
		-3.26576	0.672961
		-2.9833	0.86722
		-2.62808	1.11111
		-2.13793	1.3888
		-1.55506	1.64774
		-1.00405	1.78333
		3.74243	0.700771
		2.83796	0.952222
		1.22382	1.0004
		-1.31984	0.538841
		-2.75377	0.066864
		-3.63439	-0.392815
		-4.15536	-0.660586
		-4.36077	-0.709765
		-4.36946	-0.61128
		-4.3552	-0.509621
		-4.33505	-0.423757
		-4.23546	-0.305434
		-4.03339	-0.062054
		-3.75141	0.255332
		-3.44144	0.556808
		-3.1915	0.775369
		-2.84496	1.03472
		-2.5047	1.19438
		-2.02631	1.45394
		-1.46866	1.67645
		3.26892	0.635613
		2.08304	0.879234
		0.288937	0.813946
		-1.9454	0.397277
		-2.95458	0.052792
		-3.51352	-0.308191
		-4.03982	-0.625039
		-4.29856	-0.71684
		-4.35706	-0.653735
		-4.37951	-0.592386
		-4.38762	-0.539572
		-4.32055	-0.436032
		-4.16453	-0.229539
		-3.92171	0.069384
		-3.61142	0.409515
		-3.27165	0.749878
		-2.97985	0.9667
		-2.69467	1.11667
		-2.34661	1.28985
		-1.99152	1.46841
		2.56822	0.615306
		1.15276	0.638299
		-0.723626	0.48248
		-2.34954	0.194374
		-3.1138	-0.088687
		-3.60255	-0.398652
		-3.96222	-0.644369
		-4.22496	-0.7399
		-4.28834	-0.703633
		-4.3134	-0.668762
		-4.35251	-0.583551
		-4.28044	-0.449874
		-4.17093	-0.288429
		-3.99511	-0.041826
		-3.73201	0.269202
		-3.41749	0.592293
		-3.13791	0.822166
		-2.83051	1.03944
		-2.57753	1.15729
		-0.143978	0.245027
		-1.43061	0.165453
		-2.70938	-0.055081
		-3.29361	-0.274852
		-3.70224	-0.482669
		-4.01192	-0.681176
		-4.19193	-0.794847
		-4.21629	-0.806842
		-4.21987	-0.723695
		-4.26149	-0.59457
		-4.17747	-0.440246
		-4.06556	-0.263218
		-3.91995	-0.028843
		-3.71665	0.189323
		-3.49618	0.404273
		-3.30747	0.571821
		-3.06472	0.797865
		-2.69405	1.05837
		-2.00838	-0.075315
		-2.83712	-0.187808
		-3.38252	-0.360672
		-3.74019	-0.519302
		-3.96697	-0.664114
		-4.09958	-0.764272
		-4.1731	-0.855817
		-4.21563	-0.753554
		-4.10765	-0.572622
		-4.00842	-0.360312
		-3.84977	-0.183205
		-3.7399	-0.05243
		-3.58172	0.121108
		-3.45087	0.256052
		-3.31876	0.363672
		-3.1132	0.485396
		-2.32285	-0.213092
		-3.00628	-0.296233
		-3.45502	-0.434712
		-3.75169	-0.584811
		-3.92549	-0.654673
		-4.00832	-0.734376
		-4.11847	-0.724692
		-4.09159	-0.628432
		-3.95879	-0.504077
		-3.87731	-0.355604
		-3.6739	-0.207254
		-3.42615	-0.1641
		-2.99634	-0.029902
		-3.01734	0.110988
		-2.58121	0.172964
		-3.54373	-0.478587
		-3.74467	-0.589412
		-3.85724	-0.660239
		-3.9512	-0.697179
		-3.98254	-0.654149
		-3.94882	-0.551373
		-3.89303	-0.442781
		-3.78265	-0.333847
		-3.40658	-0.251526
		-3.0689	-0.168845
		-3.61603	-0.474104
		-3.72788	-0.537177
		-3.84278	-0.569814
		-3.85953	-0.587005
		-3.86585	-0.556922
		-3.81407	-0.500709
		-3.78918	-0.354304
		-3.77541	-0.536333
		-3.82816	-0.502833
		-3.77141	-0.452496
		-3.74152	-0.466946
		-3.91823	-0.46262
		-1.04337	1.07813
		-0.508722	1.22171
		0.134191	1.37618
		0.699471	1.45115
		1.09519	1.44245
		1.55537	1.43843
		-2.08937	0.853093
		-1.66588	0.993512
		-1.13885	1.14874
		-0.533789	1.30911
		-0.02519	1.39383
		0.39365	1.41398
		0.767014	1.40915
		1.19924	1.38846
		1.84052	1.41204
		-3.1478	0.334418
		-3.00165	0.470577
		-2.6839	0.673463
		-2.35791	0.854333
		-1.93734	1.06042
		-1.45105	1.21815
		-0.948035	1.31217
		-0.535365	1.30799
		-0.05047	1.335
		0.574683	1.39241
		1.05704	1.41
		1.67187	1.41899
		-3.50362	0.052637
		-3.38402	0.199715
		-3.35708	0.328915
		-3.22098	0.480353
		-2.95023	0.69882
		-2.63774	0.9157
		-2.22138	1.09616
		-1.87974	1.17355
		-1.49211	1.20858
		-0.941806	1.2941
		-0.206772	1.37281
		0.432604	1.40987
		1.09534	1.44336
		1.71981	1.46486
		-3.6146	-0.085522
		-3.6034	0.060267
		-3.55426	0.215332
		-3.4791	0.345326
		-3.32065	0.511474
		-3.06142	0.717469
		-2.72221	0.906568
		-2.50602	0.997476
		-2.18503	1.10042
		-1.80285	1.16265
		-1.267	1.23416
		-0.468115	1.34087
		0.384767	1.45222
		1.07897	1.53928
		1.69508	1.63181
		-3.78852	-0.209108
		-3.78145	-0.063668
		-3.77891	0.030015
		-3.74086	0.154678
		-3.56997	0.349467
		-3.39539	0.498485
		-3.12631	0.705692
		-2.89301	0.850391
		-2.66531	0.935141
		-2.29827	1.06337
		-2.01009	1.09813
		-1.36819	1.23786
		-0.466259	1.44307
		0.356894	1.62215
		1.01399	1.73263
		1.61361	1.78206
		3.55133	0.523714
		1.61244	0.543933
		-3.53857	-0.262456
		-3.97698	-0.415576
		-4.08284	-0.352977
		-4.03205	-0.225657
		-3.97161	-0.083705
		-3.85731	0.101267
		-3.7616	0.211016
		-3.52485	0.441007
		-3.23723	0.662503
		-2.9978	0.811695
		-2.67731	0.965215
		-2.27233	1.07735
		-1.63465	1.28629
		-0.851542	1.53003
		-0.222343	1.73478
		0.367158	1.83914
		0.995864	1.88282
		4.36662	0.365591
		3.51441	0.541389
		2.02983	0.688761
		-0.610624	0.416929
		-3.36345	-0.264373
		-4.06264	-0.520918
		-4.29228	-0.573955
		-4.29877	-0.514646
		-4.25735	-0.39752
		-4.1707	-0.233441
		-4.06635	-0.067899
		-3.8789	0.136564
		-3.6107	0.409469
		-3.33151	0.649286
		-2.96645	0.886374
		-2.58844	1.08418
		-2.13361	1.29143
		-1.36112	1.57859
		-0.707717	1.81316
		-0.275089	1.8875
		0.302691	1.92971
		4.29615	0.357679
		3.55376	0.629454
		2.21334	0.850097
		-0.895019	0.459485
		-3.11502	-0.134411
		-3.97306	-0.507779
		-4.28556	-0.656628
		-4.41333	-0.674612
		-4.42786	-0.609014
		-4.38639	-0.506046
		-4.3094	-0.367986
		-4.16918	-0.163099
		-3.90143	0.137249
		-3.59532	0.45625
		-3.23683	0.743497
		-2.82356	1.01194
		-2.48846	1.20905
		-2.00311	1.47644
		-1.33867	1.74581
		-0.675035	1.88141
		-0.129918	1.95467
		0.436471	1.95176
		4.00109	0.371853
		3.07356	0.624979
		1.69482	0.861026
		-1.57924	0.43254
		-3.01872	0.066299
		-3.70817	-0.341811
		-4.17553	-0.641209
		-4.40042	-0.732956
		-4.44604	-0.674121
		-4.44261	-0.59867
		-4.41031	-0.497501
		-4.33476	-0.37254
		-4.16015	-0.141998
		-3.79111	0.274719
		-3.43342	0.621209
		-3.09698	0.875093
		-2.75227	1.10598
		-2.40495	1.31706
		-1.85854	1.60181
		-1.26034	1.80586
		-0.659048	1.91792
		-0.068678	1.9617
		3.57533	0.28545
		2.37655	0.514124
		0.395467	0.598605
		-2.09763	0.275943
		-3.0234	0.074148
		-3.59482	-0.275176
		-4.03968	-0.57948
		-4.28363	-0.699311
		-4.37942	-0.705844
		-4.44292	-0.665906
		-4.45146	-0.577446
		-4.41489	-0.476264
		-4.29983	-0.322896
		-4.00335	0.03692
		-3.65612	0.418634
		-3.29212	0.762731
		-2.95388	1.00871
		-2.66704	1.18178
		-2.27753	1.38749
		-1.79013	1.62866
		-1.22178	1.81857
		-0.548413	1.92724
		3.05471	0.309096
		1.721	0.438284
		-0.282533	0.38595
		-2.35143	0.095988
		-3.15644	-0.053871
		-3.66167	-0.322862
		-3.99085	-0.549333
		-4.2185	-0.698864
		-4.33199	-0.727782
		-4.38538	-0.705314
		-4.4328	-0.634981
		-4.40099	-0.534
		-4.32417	-0.395912
		-4.1141	-0.128864
		-3.80263	0.244377
		-3.47883	0.584296
		-3.11722	0.902442
		-2.7916	1.12013
		-2.48704	1.29135
		-2.08137	1.51029
		-1.68678	1.67042
		-1.20162	1.7841
		2.22791	0.221378
		1.04018	0.352822
		-0.73298	0.217252
		-2.53991	-0.08728
		-3.24129	-0.193517
		-3.66315	-0.404048
		-3.97043	-0.600011
		-4.15666	-0.753626
		-4.32773	-0.798031
		-4.34909	-0.760616
		-4.35902	-0.663327
		-4.31932	-0.519738
		-4.2295	-0.367699
		-4.07573	-0.137092
		-3.77532	0.19964
		-3.50473	0.469168
		-3.18703	0.743435
		-2.91284	0.969099
		-2.61991	1.15797
		-2.20163	1.37445
		-1.75723	1.58998
		0.062915	0.155995
		-1.44642	-0.018012
		-2.5978	-0.160943
		-3.28336	-0.252515
		-3.65067	-0.40896
		-3.95264	-0.598837
		-4.1521	-0.745572
		-4.29294	-0.845246
		-4.31824	-0.79175
		-4.28938	-0.667509
		-4.22573	-0.499401
		-4.10949	-0.314294
		-3.95635	-0.112406
		-3.69837	0.146344
		-3.46636	0.329733
		-3.24681	0.456386
		-2.95267	0.599005
		-2.7108	0.725367
		-2.25318	1.02473
		-2.09748	-0.237479
		-2.776	-0.245258
		-3.33851	-0.315823
		-3.68262	-0.444791
		-3.91807	-0.570689
		-4.09678	-0.75866
		-4.15074	-0.81415
		-4.22648	-0.757548
		-4.16309	-0.597129
		-4.07992	-0.426603
		-3.91904	-0.263761
		-3.67427	-0.152826
		-3.3104	-0.006436
		-3.05673	0.140995
		-2.70308	0.247515
		-2.42143	0.398467
		-2.10527	0.579477
		-3.44411	-0.363583
		-3.67192	-0.465025
		-3.81087	-0.573479
		-3.94112	-0.67915
		-4.02806	-0.727
		-4.15306	-0.696168
		-4.07463	-0.504685
		-3.95064	-0.337901
		-3.68023	-0.231314
		-3.31784	-0.134642
		-3.02338	-0.054263
		-2.78494	-0.016919
		-2.40562	0.141589
		-1.72535	0.322257
		-3.4827	-0.391732
		-3.68	-0.463582
		-3.79959	-0.524993
		-3.89746	-0.602048
		-3.97896	-0.63597
		-4.05195	-0.572496
		-3.9297	-0.416521
		-3.70232	-0.241807
		-3.50208	-0.209152
		-3.32507	-0.135017
		-3.06307	-0.085286
		-2.69888	-0.042226
		-3.7027	-0.426041
		-3.77197	-0.465125
		-3.86204	-0.503468
		-3.87988	-0.521145
		-3.87217	-0.453348
		-3.80473	-0.310107
		-3.62741	-0.206854
		-3.76034	-0.345573
		-3.82908	-0.335123
		-3.81499	-0.396062
		-3.79983	-0.360276
		-3.7292	-0.301255
		-1.39721	0.912259
		-0.955525	1.06478
		-0.141539	1.24199
		0.584429	1.39877
		1.25795	1.51494
		1.735	1.51397
		2.35159	1.50368
		2.81347	1.47215
		-2.18856	0.712269
		-1.87182	0.869714
		-1.47848	1.00689
		-0.524716	1.25571
		0.138665	1.4038
		0.810058	1.51284
		1.3158	1.5281
		1.84842	1.50838
		2.37122	1.47392
		2.72054	1.4254
		3.06706	1.35036
		-2.86363	0.426172
		-2.60702	0.605703
		-2.30908	0.791597
		-1.86949	0.988812
		-1.3091	1.14312
		-0.583084	1.32362
		0.109104	1.46272
		0.701027	1.51733
		1.16537	1.49574
		1.67363	1.46516
		2.15384	1.42674
		2.6537	1.40064
		3.04573	1.34339
		-3.2436	0.265027
		-3.11981	0.416796
		-2.88312	0.60087
		-2.55385	0.794405
		-2.16655	0.984634
		-1.69802	1.15188
		-1.02564	1.31363
		-0.413923	1.38901
		0.178339	1.41891
		0.931797	1.44878
		1.5387	1.43969
		2.00926	1.42386
		2.6272	1.39163
		3.08563	1.33896
		-3.62056	-0.047507
		-3.63069	0.017008
		-3.52009	0.195186
		-3.33908	0.407266
		-3.14717	0.564836
		-2.89951	0.730117
		-2.53232	0.938746
		-2.09329	1.12282
		-1.6134	1.23103
		-1.10207	1.26423
		-0.345308	1.34209
		0.546431	1.41541
		1.31921	1.44058
		2.00462	1.42209
		2.61753	1.41039
		3.08541	1.43378
		-3.79029	-0.220017
		-3.79274	-0.163672
		-3.75044	-0.007419
		-3.60238	0.220886
		-3.45612	0.394784
		-3.25312	0.57861
		-3.02137	0.752003
		-2.69351	0.924472
		-2.39257	1.04189
		-2.10236	1.11461
		-1.64823	1.18039
		-0.744919	1.30486
		0.337211	1.45578
		1.28546	1.48786
		2.00957	1.50155
		2.62348	1.57153
		2.99296	1.59287
		-3.85634	-0.329397
		-3.94704	-0.285701
		-3.90551	-0.137375
		-3.82081	0.023944
		-3.76158	0.159644
		-3.57648	0.3664
		-3.29357	0.589375
		-3.00988	0.787632
		-2.79771	0.899169
		-2.57137	0.974411
		-2.33647	1.01109
		-1.8938	1.15452
		-0.874682	1.38261
		0.407098	1.5829
		1.35794	1.64295
		2.0754	1.72209
		2.48255	1.716
		3.65224	0.163017
		1.52503	0.380325
		-2.34274	-0.050724
		-3.76218	-0.407481
		-4.10146	-0.487666
		-4.15611	-0.390027
		-4.11193	-0.269292
		-4.02581	-0.094474
		-3.88645	0.097676
		-3.71354	0.299722
		-3.43506	0.527951
		-3.1294	0.738778
		-2.86019	0.868079
		-2.61042	0.956775
		-2.26516	1.08859
		-1.61054	1.31717
		-0.557314	1.58777
		0.490468	1.79478
		1.36003	1.89343
		1.85875	1.87039
		2.21995	1.81921
		4.58268	-0.142841
		3.87992	0.127836
		2.59921	0.407093
		-0.529693	0.269677
		-3.45631	-0.313502
		-4.08808	-0.53661
		-4.32081	-0.593265
		-4.3339	-0.5414
		-4.33014	-0.467856
		-4.26671	-0.325359
		-4.12581	-0.122413
		-3.88782	0.147545
		-3.51434	0.487342
		-3.15904	0.765987
		-2.83052	0.95671
		-2.49568	1.09934
		-2.03217	1.28277
		-1.22284	1.61987
		-0.459911	1.83903
		0.243825	1.96133
		1.04265	1.98123
		1.65639	1.91216
		4.4813	-0.144764
		3.81492	0.222386
		2.85071	0.552712
		-0.312268	0.529421
		-3.13323	-0.044226
		-3.86757	-0.370474
		-4.2422	-0.623573
		-4.42128	-0.688824
		-4.46538	-0.653852
		-4.43884	-0.556253
		-4.34667	-0.396194
		-4.21713	-0.199726
		-3.93271	0.163305
		-3.52724	0.547073
		-3.07963	0.859576
		-2.67243	1.10074
		-2.36067	1.27471
		-1.80111	1.57209
		-1.17454	1.78676
		-0.488098	1.94581
		0.271035	2.02325
		1.10598	1.99442
		1.32229	1.96599
		4.21368	-0.143667
		3.44285	0.288836
		2.32653	0.583777
		-1.25903	0.458678
		-3.06472	0.09631
		-3.66473	-0.205483
		-4.08048	-0.524403
		-4.37309	-0.682417
		-4.49074	-0.697731
		-4.48369	-0.639524
		-4.43138	-0.521816
		-4.35327	-0.382747
		-4.21973	-0.156625
		-3.87373	0.252411
		-3.3606	0.700481
		-2.97188	0.960759
		-2.63798	1.18912
		-2.26565	1.40793
		-1.71972	1.67228
		-1.16718	1.84444
		-0.568293	1.94076
		0.264738	2.00155
		0.662409	2.02393
		3.82253	-0.146191
		2.95314	0.278072
		1.50636	0.472895
		-1.76972	0.242329
		-3.11313	0.050296
		-3.57503	-0.187299
		-3.92861	-0.423555
		-4.19404	-0.589141
		-4.39649	-0.69464
		-4.46323	-0.670304
		-4.44974	-0.588341
		-4.40947	-0.480898
		-4.32716	-0.341194
		-4.07286	0.001584
		-3.60313	0.494207
		-3.17758	0.846487
		-2.84766	1.07739
		-2.60599	1.22686
		-2.20504	1.45568
		-1.68158	1.71837
		-1.17068	1.85248
		-0.516892	1.96092
		0.037818	1.99595
		3.52693	-0.091662
		2.39428	0.231551
		0.524181	0.318339
		-2.21847	-0.027567
		-3.17537	-0.065517
		-3.57792	-0.252711
		-3.8883	-0.423797
		-4.10677	-0.548712
		-4.29484	-0.656824
		-4.42652	-0.69117
		-4.441	-0.629759
		-4.39282	-0.52809
		-4.34011	-0.403287
		-4.17595	-0.178146
		-3.81259	0.249116
		-3.37932	0.6797
		-3.05261	0.952007
		-2.76167	1.14445
		-2.40533	1.36939
		-1.91792	1.64324
		-1.48434	1.78342
		-1.00858	1.85881
		3.00305	-0.023156
		1.87136	0.192266
		-0.060798	0.197468
		-2.32372	-0.139289
		-3.12876	-0.146747
		-3.54976	-0.289375
		-3.84856	-0.432089
		-4.02221	-0.547152
		-4.23354	-0.646758
		-4.34034	-0.693998
		-4.38176	-0.649359
		-4.36403	-0.544666
		-4.30813	-0.427743
		-4.16754	-0.233421
		-3.85541	0.168858
		-3.51486	0.548731
		-3.19695	0.799348
		-2.90936	1.00111
		-2.60343	1.2064
		-2.07701	1.49964
		-1.5232	1.70369
		0.905239	0.049286
		-0.797419	-0.035876
		-2.43025	-0.195023
		-3.2262	-0.235458
		-3.56689	-0.329016
		-3.80362	-0.425774
		-4.00031	-0.580653
		-4.19994	-0.725343
		-4.29553	-0.737802
		-4.32248	-0.668614
		-4.29488	-0.55255
		-4.22529	-0.411257
		-4.10693	-0.229113
		-3.85346	0.071515
		-3.55189	0.401862
		-3.22314	0.685739
		-2.9533	0.900354
		-2.69201	1.02993
		-2.32078	1.20713
		-1.75621	-0.263824
		-2.65567	-0.26399
		-3.28623	-0.291318
		-3.58961	-0.34409
		-3.81779	-0.439008
		-3.96223	-0.577547
		-4.08685	-0.712228
		-4.24306	-0.737988
		-4.28077	-0.649673
		-4.18419	-0.499039
		-4.07284	-0.340544
		-3.98061	-0.17655
		-3.78117	0.063976
		-3.49755	0.355558
		-3.18136	0.524193
		-2.82332	0.661177
		-2.40474	0.775267
		-2.02247	0.997087
		-3.38236	-0.324069
		-3.60732	-0.370652
		-3.79265	-0.46869
		-3.9007	-0.556637
		-4.02878	-0.675347
		-4.18422	-0.703701
		-4.15669	-0.555674
		-4.02886	-0.369404
		-3.93241	-0.242984
		-3.82134	-0.098764
		-3.60679	0.075641
		-3.33599	0.214979
		-2.99994	0.296936
		-2.58419	0.45918
		-1.78097	0.701227
		-3.40132	-0.345993
		-3.6047	-0.384336
		-3.74202	-0.465296
		-3.92493	-0.578959
		-4.07098	-0.653407
		-4.13411	-0.630265
		-4.03347	-0.465485
		-3.92474	-0.266804
		-3.78373	-0.163072
		-3.69559	-0.093529
		-3.45548	0.008081
		-3.18924	0.071197
		-2.60413	0.181021
		-2.14289	0.400201
		-3.58264	-0.321131
		-3.71065	-0.4271
		-3.85993	-0.503404
		-3.9796	-0.577571
		-3.99754	-0.531512
		-3.90267	-0.315367
		-3.76137	-0.176716
		-3.49445	-0.092121
		-3.46848	-0.048058
		-3.37698	-0.004337
		-2.99562	0.091449
		-2.11423	0.279989
		-3.67691	-0.34474
		-3.77234	-0.368889
		-3.82184	-0.421841
		-3.84819	-0.350819
		-3.76707	-0.244979
		-3.56559	-0.16505
		-3.3382	-0.065915
		-3.26436	0.005523
		-3.18672	0.049956
		-3.73527	-0.295096
		-3.7488	-0.30197
		-3.75455	-0.270224
		-0.247581	1.0556
		0.280131	1.15144
		0.864026	1.21311
		1.69809	1.35532
		2.34815	1.42383
		2.74976	1.42077
		3.04845	1.40874
		-1.94222	0.685503
		-1.52998	0.907217
		-1.15067	1.03129
		-0.599077	1.18599
		0.424689	1.35984
		1.26123	1.45886
		1.78104	1.50664
		2.2718	1.50119
		2.7724	1.47612
		3.21102	1.42606
		3.55029	1.34962
		-2.69584	0.455342
		-2.45424	0.624383
		-2.11062	0.825397
		-1.75899	0.971789
		-1.2037	1.15974
		-0.321593	1.36262
		0.635248	1.48263
		1.2697	1.53756
		1.75449	1.53237
		2.39018	1.51478
		2.95073	1.4633
		3.31392	1.38231
		3.60621	1.30312
		3.89155	1.20781
		-3.11702	0.249679
		-3.0929	0.287162
		-2.91354	0.463437
		-2.59481	0.681712
		-2.21751	0.877526
		-1.7839	1.05174
		-1.09565	1.20921
		-0.121399	1.39641
		0.612237	1.50523
		1.19988	1.53315
		1.87507	1.51778
		2.46618	1.47569
		2.89846	1.39823
		3.32044	1.33727
		3.65311	1.26575
		3.98567	1.1879
		4.2076	1.12345
		-3.38759	0.118437
		-3.4173	0.123269
		-3.35364	0.23368
		-3.13627	0.452857
		-2.86007	0.659738
		-2.48337	0.844517
		-1.9983	1.01067
		-1.29154	1.20319
		-0.541232	1.35677
		0.20361	1.44506
		0.992521	1.48611
		1.73628	1.46132
		2.32375	1.41822
		2.8406	1.36034
		3.28884	1.29337
		3.6397	1.21654
		3.9182	1.19115
		4.22332	1.14045
		-3.60798	-0.081739
		-3.6863	-0.084117
		-3.69609	-0.007756
		-3.57331	0.153542
		-3.35401	0.365906
		-3.04566	0.590376
		-2.72833	0.776785
		-2.33518	0.956509
		-1.74536	1.16444
		-1.19105	1.26686
		-0.472522	1.35047
		0.472998	1.41217
		1.30451	1.42497
		2.14458	1.40613
		2.83155	1.37338
		3.23961	1.32591
		3.56307	1.31625
		3.89738	1.30121
		-3.76472	-0.284385
		-3.91295	-0.303932
		-3.89171	-0.233539
		-3.78865	-0.036577
		-3.59863	0.206229
		-3.38545	0.410007
		-3.12208	0.612256
		-2.82567	0.810154
		-2.50014	0.985365
		-2.21076	1.08019
		-1.84871	1.15484
		-1.14334	1.25086
		0.001086	1.37579
		1.21334	1.46649
		2.1506	1.47654
		2.77507	1.47069
		3.24402	1.46544
		3.53435	1.45063
		3.74447	1.41129
		-3.58203	-0.334646
		-3.97732	-0.430372
		-4.01929	-0.373514
		-3.9825	-0.203653
		-3.83321	0.024737
		-3.73159	0.172433
		-3.4961	0.388878
		-3.13069	0.689777
		-2.79688	0.892557
		-2.60722	0.95827
		-2.38975	1.05305
		-2.13058	1.12402
		-1.37448	1.27621
		0.069255	1.49814
		1.42213	1.61139
		2.30078	1.61383
		2.90125	1.60647
		3.20277	1.59983
		3.31821	1.58651
		3.92611	-0.275828
		1.35185	-0.05485
		-2.87401	-0.329581
		-3.8482	-0.48013
		-4.14707	-0.529239
		-4.19665	-0.447912
		-4.16247	-0.316972
		-4.07793	-0.145926
		-3.87753	0.110664
		-3.54335	0.43516
		-3.16501	0.700309
		-2.9433	0.811968
		-2.75703	0.885696
		-2.5153	0.973673
		-2.12891	1.13565
		-1.14467	1.45629
		0.241256	1.69146
		1.42457	1.78809
		2.24694	1.80478
		2.62483	1.79025
		2.85637	1.75081
		3.15225	1.67328
		4.86955	-0.642386
		4.24983	-0.413973
		2.84901	-0.063306
		-0.617398	0.068487
		-3.41364	-0.324269
		-4.07364	-0.54433
		-4.32377	-0.639279
		-4.37715	-0.593024
		-4.35159	-0.495864
		-4.28137	-0.355922
		-4.13069	-0.125471
		-3.77775	0.251459
		-3.29876	0.623941
		-2.98073	0.826984
		-2.67234	0.980002
		-2.31995	1.12618
		-1.77752	1.38556
		-0.85998	1.69602
		0.202985	1.89539
		1.15559	1.96964
		1.85832	1.96371
		2.34959	1.89121
		2.57422	1.81086
		4.68586	-0.621277
		4.02498	-0.335354
		3.19061	0.071118
		0.036257	0.319485
		-3.07136	0.00202
		-3.7459	-0.251998
		-4.1732	-0.558167
		-4.42072	-0.688244
		-4.46199	-0.666797
		-4.41843	-0.560703
		-4.35702	-0.405873
		-4.20901	-0.174116
		-3.84464	0.236386
		-3.28772	0.713681
		-2.8111	0.979128
		-2.48059	1.18284
		-2.1467	1.37673
		-1.52526	1.65785
		-0.737836	1.86609
		0.126979	1.98658
		0.899486	2.02684
		1.47193	1.98869
		1.80736	1.92458
		1.98763	1.86676
		4.41352	-0.548307
		3.79655	-0.244701
		2.99091	0.151155
		-0.550374	0.342912
		-3.00746	0.157226
		-3.54226	-0.094753
		-3.93898	-0.362598
		-4.27574	-0.595486
		-4.4643	-0.681291
		-4.47898	-0.640017
		-4.43182	-0.532191
		-4.35414	-0.389793
		-4.17722	-0.126223
		-3.72229	0.389956
		-3.14127	0.833746
		-2.73592	1.09288
		-2.43999	1.2706
		-2.04841	1.49706
		-1.40274	1.74521
		-0.753869	1.90575
		-0.159345	1.98654
		0.563759	2.02421
		1.03605	2.00641
		1.39976	1.98332
		4.20264	-0.510447
		3.52177	-0.124221
		2.5941	0.210274
		-2.99052	0.138458
		-3.38223	-0.045398
		-3.78679	-0.246753
		-4.07778	-0.451104
		-4.33263	-0.610044
		-4.4568	-0.623282
		-4.44209	-0.58183
		-4.39354	-0.498127
		-4.29199	-0.320842
		-4.02467	0.049935
		-3.41379	0.640111
		-2.91632	1.00706
		-2.65221	1.17097
		-2.40017	1.32897
		-1.98095	1.55723
		-1.44614	1.78337
		-0.946235	1.9143
		-0.276966	2.01129
		0.387652	2.0371
		0.80299	2.00988
		3.7744	-0.462727
		3.03484	-0.095203
		1.78229	0.151362
		-2.98925	0.041754
		-3.36649	-0.099027
		-3.72483	-0.245614
		-3.94975	-0.369401
		-4.39313	-0.601657
		-4.43755	-0.590366
		-4.3731	-0.510718
		-4.28652	-0.364525
		-4.13459	-0.168576
		-3.69151	0.344122
		-3.1303	0.846218
		-2.84117	1.06144
		-2.62972	1.20806
		-2.32918	1.39139
		-1.8156	1.69395
		-1.31424	1.84361
		-0.672841	1.9392
		-0.081302	1.98937
		0.580181	1.99221
		3.42179	-0.396557
		2.42603	-0.11561
		0.944758	0.06734
		-1.5378	-0.051949
		-2.97258	-0.082874
		-3.37863	-0.143821
		-3.6855	-0.2803
		-3.89621	-0.371629
		-4.05859	-0.491124
		-4.23944	-0.600355
		-4.36984	-0.598856
		-4.32511	-0.5151
		-4.27333	-0.401933
		-4.14727	-0.218946
		-3.79857	0.232336
		-3.33827	0.698497
		-3.01547	0.936274
		-2.76599	1.09167
		-2.51826	1.26077
		-2.05549	1.51682
		-1.55649	1.69549
		-1.18059	1.75944
		2.6035	-0.315255
		1.67397	-0.112331
		0.444554	0.026108
		-1.66972	-0.140722
		-3.01868	-0.198313
		-3.42629	-0.20784
		-3.64323	-0.288931
		-3.84842	-0.4012
		-4.15111	-0.61054
		-4.23854	-0.601534
		-4.21795	-0.499196
		-4.18753	-0.373234
		-4.09775	-0.214531
		-3.86349	0.098692
		-3.4208	0.569677
		-3.0858	0.843533
		-2.85288	1.01744
		-2.61341	1.14914
		-2.2124	1.33783
		-1.74706	1.49673
		-1.30975	1.59499
		-0.077751	-0.335685
		-0.791914	-0.197243
		-1.97332	-0.229485
		-3.04303	-0.259134
		-3.44894	-0.229911
		-3.62841	-0.296035
		-3.78813	-0.414657
		-3.94742	-0.545151
		-4.14502	-0.621765
		-4.20954	-0.588111
		-4.14612	-0.444403
		-4.05906	-0.330296
		-4.02575	-0.211116
		-3.82907	0.063439
		-3.46037	0.478449
		-3.14814	0.764244
		-2.94701	0.909159
		-2.65042	1.01537
		-2.41559	1.09939
		-1.81739	1.4299
		-3.13159	-0.258714
		-3.42599	-0.232416
		-3.59771	-0.302117
		-3.73683	-0.412595
		-3.90871	-0.540873
		-4.09355	-0.605341
		-4.11813	-0.550309
		-4.07338	-0.378007
		-3.96345	-0.257592
		-3.90034	-0.139778
		-3.73206	0.111206
		-3.4485	0.412732
		-3.26652	0.574152
		-3.12172	0.658185
		-2.77741	0.80809
		-2.39824	0.924751
		-3.21888	-0.271016
		-3.42625	-0.217045
		-3.58632	-0.30649
		-3.76581	-0.443328
		-3.91423	-0.548175
		-3.99744	-0.559904
		-3.99938	-0.476284
		-3.9771	-0.30708
		-3.89334	-0.182967
		-3.82409	-0.068813
		-3.67219	0.110589
		-3.44486	0.327538
		-3.29785	0.401953
		-3.14953	0.408727
		-2.77025	0.524689
		-1.76995	0.767925
		-3.46391	-0.232221
		-3.60298	-0.327721
		-3.73927	-0.42138
		-3.82577	-0.488848
		-3.89617	-0.495808
		-3.89641	-0.383534
		-3.84069	-0.184736
		-3.75784	-0.073692
		-3.67368	0.015064
		-3.56492	0.164476
		-3.37292	0.313167
		-3.16752	0.45252
		-2.72165	0.655176
		-2.57369	0.590044
		-3.56856	-0.294137
		-3.64689	-0.317795
		-3.67925	-0.369871
		-3.76953	-0.371615
		-3.78399	-0.228442
		-3.7029	-0.091005
		-3.61222	-0.015747
		-3.58447	0.061085
		-3.51646	0.18175
		-3.35549	0.340196
		-3.58584	-0.254746
		-3.61643	-0.286099
		-3.65369	-0.275194
		-3.65482	-0.146871
		-3.59195	-0.082752
		-3.56494	-0.034102
		1.19077	0.518346
		1.89142	0.635993
		2.47192	0.709212
		3.23279	0.766848
		3.42982	0.903575
		3.58221	1.02085
		3.71314	1.07714
		3.89268	1.11535
		-1.5857	0.488376
		-1.03191	0.599906
		-0.201623	0.811612
		0.60463	0.987285
		1.23256	1.09239
		1.97868	1.1275
		2.57399	1.22886
		2.94212	1.25281
		3.30819	1.25652
		3.54793	1.27987
		3.90244	1.22354
		4.15304	1.15072
		-2.44294	0.412262
		-2.21785	0.53401
		-1.83604	0.676212
		-1.35189	0.890419
		-0.755138	1.11261
		0.00328	1.24349
		0.871908	1.35078
		1.72461	1.42476
		2.25902	1.43604
		2.7534	1.40844
		3.2046	1.38895
		3.61931	1.32196
		3.92229	1.24691
		4.15609	1.17728
		4.38267	1.09285
		-2.85803	0.339308
		-2.69224	0.469637
		-2.46795	0.617768
		-2.02784	0.83458
		-1.4837	1.03598
		-0.901466	1.18281
		-0.019708	1.37027
		0.965537	1.467
		1.6548	1.50506
		2.30091	1.50484
		2.87227	1.45569
		3.32525	1.38474
		3.68978	1.30577
		4.02678	1.21212
		4.27373	1.12456
		4.46906	1.04303
		4.66	0.946308
		-3.18661	0.200834
		-3.1383	0.301395
		-2.91847	0.486041
		-2.57634	0.672571
		-2.13617	0.893724
		-1.67291	1.05607
		-0.722081	1.25384
		0.29496	1.4224
		1.08741	1.50166
		1.81853	1.50972
		2.48628	1.47351
		3.0317	1.40425
		3.45778	1.34105
		3.80207	1.2406
		4.11748	1.15209
		4.36482	1.06921
		4.51985	0.995038
		-3.47632	0.061189
		-3.49333	0.113558
		-3.395	0.226513
		-3.14441	0.42447
		-2.81946	0.6394
		-2.39218	0.850747
		-1.68171	1.06352
		-0.78155	1.272
		0.116394	1.42494
		1.0513	1.50231
		1.95886	1.49454
		2.53978	1.44148
		3.00696	1.35685
		3.42157	1.28234
		3.83212	1.19066
		4.16086	1.11341
		4.33283	1.06511
		4.52968	0.99642
		-3.62707	-0.092657
		-3.71388	-0.093546
		-3.666	0.003679
		-3.54598	0.13911
		-3.29931	0.354751
		-2.98163	0.582339
		-2.52732	0.827205
		-2.02444	1.01689
		-1.24648	1.24179
		-0.327236	1.39766
		0.69398	1.47273
		1.59511	1.44731
		2.4484	1.4227
		2.97139	1.35857
		3.46688	1.27716
		3.8577	1.21663
		4.1067	1.15533
		4.30791	1.11222
		4.50194	1.04257
		-3.712	-0.284768
		-3.90933	-0.330267
		-3.88851	-0.22682
		-3.75655	-0.028988
		-3.52864	0.211043
		-3.2699	0.43376
		-2.96831	0.650039
		-2.62704	0.855914
		-2.23703	1.03106
		-1.91417	1.11674
		-1.2457	1.23998
		0.04297	1.39275
		1.45584	1.4554
		2.38487	1.42962
		2.9686	1.3809
		3.39326	1.35222
		3.75563	1.31047
		3.99312	1.26278
		4.13197	1.23197
		4.3523	1.16166
		-3.58662	-0.403827
		-4.00649	-0.506513
		-4.03803	-0.429961
		-4.00831	-0.286266
		-3.813	-0.009027
		-3.57842	0.251045
		-3.24655	0.52001
		-2.87868	0.780443
		-2.55031	0.953035
		-2.40237	1.01468
		-2.19704	1.08957
		-1.58225	1.23076
		-0.066049	1.44131
		1.49133	1.52565
		2.49927	1.53402
		3.03508	1.51925
		3.41311	1.48636
		3.72474	1.44879
		3.83584	1.40169
		3.92452	1.37088
		4.08175	-0.863089
		1.87551	-0.548818
		-2.8893	-0.44952
		-3.85374	-0.520348
		-4.13446	-0.557935
		-4.2016	-0.508606
		-4.16934	-0.382886
		-4.01936	-0.13146
		-3.72149	0.22661
		-3.21369	0.618082
		-2.81494	0.862966
		-2.7039	0.904039
		-2.48775	0.983955
		-2.24476	1.0803
		-1.51642	1.30629
		0.156275	1.63614
		1.64564	1.71045
		2.50371	1.69721
		2.9646	1.66991
		3.31797	1.63568
		3.46008	1.59799
		3.57815	1.55354
		4.59789	-1.15299
		4.76644	-1.09548
		3.43922	-0.71892
		-0.415008	-0.249622
		-3.37081	-0.358427
		-3.99998	-0.505229
		-4.28359	-0.665687
		-4.37209	-0.64064
		-4.35629	-0.535726
		-4.272	-0.35508
		-4.01615	-0.019378
		-3.49347	0.444059
		-2.97834	0.786281
		-2.65547	0.968496
		-2.33596	1.06633
		-1.91391	1.25955
		-1.08561	1.56428
		0.31475	1.8094
		1.44143	1.89031
		2.17042	1.87692
		2.68139	1.85645
		2.97407	1.77232
		3.13973	1.69475
		3.11728	1.63638
		4.69898	-1.12878
		4.44368	-0.999021
		3.71386	-0.64269
		0.748041	-0.176149
		-2.89841	0.007296
		-3.56646	-0.129877
		-4.05228	-0.464259
		-4.36997	-0.671196
		-4.42064	-0.652594
		-4.39431	-0.566864
		-4.31826	-0.410379
		-4.15248	-0.126639
		-3.60023	0.428167
		-2.85362	0.934048
		-2.47064	1.12292
		-2.20587	1.27215
		-1.69969	1.52153
		-0.788084	1.77678
		0.248651	1.92407
		1.05676	1.99335
		1.65756	1.99989
		2.14825	1.92734
		2.5147	1.83731
		2.62096	1.7765
		4.49836	-1.01305
		4.10599	-0.797364
		3.57325	-0.481892
		-2.87499	0.178931
		-3.31195	0.073644
		-3.70288	-0.158057
		-4.11467	-0.469416
		-4.39223	-0.645444
		-4.41907	-0.637763
		-4.40045	-0.550611
		-4.30308	-0.376072
		-4.07178	-0.047478
		-3.36591	0.611687
		-2.72437	1.0348
		-2.44172	1.22197
		-2.15472	1.39162
		-1.49767	1.67096
		-0.752659	1.84128
		-0.04262	1.96103
		0.644583	2.0257
		1.17521	2.01728
		1.63115	1.9626
		2.02858	1.88685
		4.36561	-0.913953
		3.899	-0.669947
		3.36862	-0.369087
		-2.8823	0.199453
		-3.16566	0.117258
		-3.54629	-0.094903
		-3.9053	-0.307195
		-4.38577	-0.581173
		-4.39451	-0.563217
		-4.32414	-0.460928
		-4.20183	-0.252027
		-3.8107	0.24014
		-3.03535	0.872892
		-2.6642	1.10924
		-2.39657	1.27509
		-2.00063	1.51354
		-1.47821	1.72577
		-0.899883	1.86113
		-0.247152	1.97702
		0.352169	2.03656
		0.93303	2.03513
		1.47915	1.97918
		4.06433	-0.818929
		3.5959	-0.593672
		2.9621	-0.258447
		-2.65358	0.199313
		-3.07271	0.127666
		-3.48563	-0.082591
		-3.75598	-0.23856
		-3.93902	-0.340348
		-4.3661	-0.533816
		-4.32887	-0.47576
		-4.21512	-0.321498
		-3.99887	-0.026129
		-3.40557	0.587763
		-2.89563	0.958034
		-2.62179	1.14326
		-2.35637	1.34011
		-1.9715	1.55216
		-1.4115	1.7744
		-0.840922	1.91504
		-0.335917	2.01127
		0.20723	2.04755
		0.839748	1.99885
		3.62673	-0.753241
		3.03631	-0.479601
		2.20009	-0.159289
		-3.18733	0.007377
		-3.49029	-0.146279
		-3.6841	-0.22774
		-3.814	-0.281848
		-4.28083	-0.493603
		-4.23179	-0.43563
		-4.16266	-0.325711
		-4.02399	-0.104951
		-3.59062	0.418122
		-3.07185	0.853419
		-2.77523	1.05573
		-2.5608	1.20645
		-2.26213	1.39427
		-1.73802	1.64157
		-1.26805	1.78969
		-0.834371	1.88486
		-0.422733	1.88695
		3.18932	-0.626529
		2.46892	-0.403185
		1.66384	-0.124447
		-0.271162	-0.09064
		-2.47794	-0.114818
		-3.22477	-0.085183
		-3.48594	-0.162975
		-3.65095	-0.220045
		-3.76393	-0.273265
		-4.09997	-0.391479
		-4.09547	-0.312596
		-4.02651	-0.154741
		-3.71578	0.244553
		-3.20461	0.732511
		-2.90249	0.954017
		-2.70156	1.09619
		-2.4121	1.28733
		-2.00115	1.47357
		-1.57768	1.6229
		-1.13189	1.7294
		1.09764	-0.553694
		0.458223	-0.323469
		-0.800528	-0.190115
		-2.54423	-0.221463
		-3.17739	-0.137758
		-3.42152	-0.139703
		-3.57024	-0.212752
		-3.72726	-0.321094
		-3.96311	-0.428795
		-4.08326	-0.473849
		-4.04488	-0.365978
		-4.0117	-0.286451
		-3.9759	-0.178898
		-3.77237	0.118749
		-3.3636	0.552419
		-3.0415	0.835659
		-2.81589	1.01374
		-2.58668	1.1331
		-2.22357	1.28131
		-1.80005	1.48437
		-1.24307	1.68972
		-1.92746	-0.315342
		-2.72711	-0.224637
		-3.13311	-0.136627
		-3.36578	-0.118437
		-3.52322	-0.21638
		-3.70797	-0.356289
		-3.89682	-0.44956
		-3.97678	-0.451505
		-3.97778	-0.337394
		-3.94895	-0.238851
		-3.88369	-0.124906
		-3.73712	0.12448
		-3.40747	0.48961
		-3.10086	0.788982
		-2.8819	0.948079
		-2.66892	1.02011
		-2.59065	0.935213
		-2.19436	1.14241
		-2.86413	-0.203765
		-3.11722	-0.111996
		-3.28448	-0.100258
		-3.46441	-0.215272
		-3.6239	-0.334259
		-3.79085	-0.419228
		-3.87955	-0.416042
		-3.90267	-0.306719
		-3.87496	-0.1883
		-3.81664	-0.065285
		-3.70645	0.127247
		-3.43885	0.426031
		-3.18167	0.652616
		-3.01623	0.735338
		-2.80003	0.815683
		-2.58803	0.831649
		-2.10463	1.11597
		-3.27932	-0.139911
		-3.36239	-0.212008
		-3.49474	-0.269693
		-3.67644	-0.346216
		-3.8051	-0.356336
		-3.84583	-0.243191
		-3.79157	-0.129361
		-3.71795	0.019565
		-3.6219	0.203979
		-3.40774	0.431361
		-3.1705	0.617392
		-2.95842	0.708944
		-2.74416	0.792123
		-2.6041	0.791033
		-3.17293	-0.184112
		-3.23225	-0.200203
		-3.33542	-0.228964
		-3.54469	-0.281274
		-3.67608	-0.216518
		-3.72469	-0.165228
		-3.68258	-0.073453
		-3.62581	0.064832
		-3.57119	0.20357
		-3.40207	0.411272
		-3.21662	0.57798
		-3.00136	-0.189738
		-3.06605	-0.188359
		-3.36271	-0.238474
		-3.49012	-0.156813
		-3.52619	-0.075107
		-3.56846	-0.020096
		-3.56454	0.103871
		-3.52937	0.240503
		-3.41817	0.374875
		4.2571	-0.442049
		4.96074	-0.542473
		5.18392	-0.377758
		5.36349	-0.33215
		5.3397	-0.096561
		0.233626	0.173192
		0.569957	0.109713
		1.61247	0.072209
		2.75155	0.044624
		3.6137	0.012202
		4.14638	0.101929
		4.57789	0.126272
		4.60348	0.29419
		4.50607	0.524226
		4.38713	0.726238
		4.45636	0.797715
		4.62478	0.830387
		4.76018	0.80047
		-1.33438	0.3822
		-0.833877	0.409723
		0.072402	0.48316
		1.00673	0.549933
		1.6394	0.651395
		2.42176	0.750989
		3.16195	0.770143
		3.49884	0.813483
		3.73095	0.911375
		3.90932	0.975852
		4.08437	1.04644
		4.29634	1.04308
		4.48262	0.998671
		4.60046	0.971081
		4.81439	0.893218
		-2.3321	0.370418
		-2.08963	0.470295
		-1.61035	0.631585
		-1.0396	0.80653
		-0.271391	0.998664
		0.622562	1.11295
		1.43834	1.2217
		2.24362	1.25934
		2.8648	1.24534
		3.30159	1.23927
		3.67729	1.24994
		3.991	1.19041
		4.23923	1.11306
		4.42424	1.06511
		4.62918	0.982832
		4.86959	0.885206
		-2.8605	0.263677
		-2.83248	0.306735
		-2.6398	0.449323
		-2.37549	0.589746
		-1.97221	0.747439
		-1.26637	0.971934
		-0.510691	1.17516
		0.362861	1.31161
		1.33356	1.40408
		2.2008	1.40962
		2.76894	1.40701
		3.27098	1.35921
		3.68541	1.28922
		4.03957	1.2037
		4.28784	1.12215
		4.49514	1.02847
		4.67501	0.941708
		4.90904	0.838913
		-3.21665	0.14028
		-3.22014	0.162675
		-3.13744	0.279338
		-2.85788	0.469787
		-2.43238	0.667759
		-1.92237	0.868575
		-1.24543	1.0854
		-0.290042	1.27746
		0.800266	1.41196
		1.60645	1.46261
		2.32319	1.46263
		2.93163	1.40768
		3.45626	1.33888
		3.85491	1.2696
		4.11004	1.16938
		4.42012	1.0356
		4.59711	0.953403
		4.73001	0.889688
		4.94103	0.810079
		-3.40122	0.014505
		-3.5264	-0.011247
		-3.51183	0.071231
		-3.35405	0.231005
		-3.09177	0.414147
		-2.66869	0.65005
		-2.09767	0.889645
		-1.06513	1.15329
		0.162911	1.37074
		1.04377	1.46392
		1.78028	1.48143
		2.57627	1.44638
		3.11118	1.38314
		3.57567	1.31673
		3.98974	1.20196
		4.25724	1.09871
		4.4847	1.00907
		4.59244	0.962364
[truncated: 15,087 more rows]

## Sheet: Figure 6
Figure 6
		Panel A: Anatomical volume percentages				Panel B: Functional volume percentages	Panel C: GMD percentages
typical z < -1.96	'Vermis I&II'	2.43539		typical z < -1.96	'left-hand presses'	1.73956	2.28628
	'Lobule III (left)'	2.23658			'right-hand presses'	1.59046	1.44135
	'Lobule IV (left)'	1.59046			'saccades'	2.23658	2.08748
	'Lobule V (left)'	2.13718			'action observation'	1.59046	1.88867
	'Lobule VI (left)'	1.68986			'divided atttention (left)'	1.73956	2.53479
	'Lobule Crus I (left)'	1.78926			'divided attention (right)'	1.29225	1.98807
	'Lobule Crus II (left)'	1.64016			'narrative'	2.18688	2.8827
	'Lobule VIIB (left)'	2.23658			'word comprehension'	2.03777	2.23658
	'Lobule VIIIA (left)'	1.98807			'verbal fluency'	1.98807	1.54076
	'Lobule VIIIB (left)'	2.33598			'autobiographical recall'	1.68986	2.48509
	'Lobule IX (left)'	1.64016		typical z > 1.96	'left-hand presses'	2.7336	2.18688
	'Lobule X (left)'	2.28628			'right-hand presses'	2.23658	2.53479
	'CM (left)'	2.18688			'saccades'	3.03181	2.53479
	'Vermis III'	1.34195			'action observation'	2.833	3.33002
	'Vermis IV'	2.18688			'divided atttention (left)'	2.833	1.88867
	'Vermis V'	2.23658			'divided attention (right)'	2.58449	2.33598
	'Vermis VI'	2.23658			'narrative'	2.93241	2.58449
	'Vermis VIIA'	1.73956			'word comprehension'	2.58449	2.23658
	'Vermis VIIB'	2.833			'verbal fluency'	2.33598	2.38569
	'Vermis VIIIA'	2.08748			'autobiographical recall'	2.58449	2.833
	'Vermis VIIIB'	1.73956		high SRS z < -1.96	'left-hand presses'	5.05051	4.54545
	'Vermis IX'	1.78926			'right-hand presses'	3.0303	1.51515
	'Vermis X'	2.18688			'saccades'	4.54545	2.52525
	'Lobule III (right)'	1.88867			'action observation'	4.0404	3.0303
	'Lobule IV (right)'	1.98807			'divided atttention (left)'	4.0404	2.52525
	'Lobule V (right)'	1.73956			'divided attention (right)'	5.05051	2.0202
	'Lobule VI (right)'	1.39165			'narrative'	2.52525	4.0404
	'Lobule Crus I (right)'	1.78926			'word comprehension'	2.0202	3.0303
	'Lobule Crus II (right)'	1.78926			'verbal fluency'	4.0404	5.05051
	'Lobule VIIB (right)'	2.08748			'autobiographical recall'	3.53535	3.0303
	'Lobule VIIIA (right)'	1.98807		high SRS z > 1.96	'left-hand presses'	2.0202	5.05051
	'Lobule VIIIB (right)'	1.98807			'right-hand presses'	1.51515	4.0404
	'Lobule IX (right)'	1.93837			'saccades'	2.0202	1.0101
	'Lobule X (right)'	1.88867			'action observation'	1.51515	1.0101
	'CM (right)'	2.23658			'divided atttention (left)'	2.0202	1.51515
typical z > 1.96	'Vermis I&II'	2.58449			'divided attention (right)'	2.52525	2.0202
	'Lobule III (left)'	2.93241			'narrative'	2.0202	1.51515
	'Lobule IV (left)'	2.43539			'word comprehension'	2.52525	0.505051
	'Lobule V (left)'	2.23658			'verbal fluency'	2.0202	1.0101
	'Lobule VI (left)'	3.52883			'autobiographical recall'	2.0202	1.51515
	'Lobule Crus I (left)'	3.33002
	'Lobule Crus II (left)'	2.28628
	'Lobule VIIB (left)'	2.33598
	'Lobule VIIIA (left)'	2.7336
	'Lobule VIIIB (left)'	2.8827
	'Lobule IX (left)'	1.78926
	'Lobule X (left)'	2.03777
	'CM (left)'	2.38569
	'Vermis III'	2.28628
	'Vermis IV'	2.23658
	'Vermis V'	2.33598
	'Vermis VI'	2.58449
	'Vermis VIIA'	3.52883
	'Vermis VIIB'	2.7833
	'Vermis VIIIA'	2.23658
	'Vermis VIIIB'	2.18688
	'Vermis IX'	1.98807
	'Vermis X'	2.53479
	'Lobule III (right)'	2.58449
	'Lobule IV (right)'	2.6839
	'Lobule V (right)'	3.03181
	'Lobule VI (right)'	2.833
	'Lobule Crus I (right)'	2.38569
	'Lobule Crus II (right)'	2.58449
	'Lobule VIIB (right)'	2.8827
	'Lobule VIIIA (right)'	2.833
	'Lobule VIIIB (right)'	3.13121
	'Lobule IX (right)'	2.58449
	'Lobule X (right)'	3.03181
	'CM (right)'	2.58449
high SRS z < -1.96	'Vermis I&II'	4.0404
	'Lobule III (left)'	4.0404
	'Lobule IV (left)'	3.0303
	'Lobule V (left)'	3.0303
	'Lobule VI (left)'	3.53535
	'Lobule Crus I (left)'	5.05051
	'Lobule Crus II (left)'	3.0303
	'Lobule VIIB (left)'	2.52525
	'Lobule VIIIA (left)'	3.0303
	'Lobule VIIIB (left)'	5.05051
	'Lobule IX (left)'	2.0202
	'Lobule X (left)'	3.53535
	'CM (left)'	2.52525
	'Vermis III'	6.56566
	'Vermis IV'	4.0404
	'Vermis V'	1.0101
	'Vermis VI'	4.54545
	'Vermis VIIA'	2.52525
	'Vermis VIIB'	4.54545
	'Vermis VIIIA'	3.0303
	'Vermis VIIIB'	1.51515
	'Vermis IX'	1.51515
	'Vermis X'	2.52525
	'Lobule III (right)'	3.53535
	'Lobule IV (right)'	4.0404
	'Lobule V (right)'	4.0404
	'Lobule VI (right)'	5.05051
	'Lobule Crus I (right)'	4.0404
	'Lobule Crus II (right)'	2.52525
	'Lobule VIIB (right)'	4.54545
	'Lobule VIIIA (right)'	2.0202
	'Lobule VIIIB (right)'	2.52525
	'Lobule IX (right)'	2.0202
	'Lobule X (right)'	2.52525
	'CM (right)'	3.53535
high SRS z > 1.96	'Vermis I&II'	4.0404
	'Lobule III (left)'	2.0202
	'Lobule IV (left)'	5.05051
	'Lobule V (left)'	1.51515
	'Lobule VI (left)'	1.0101
	'Lobule Crus I (left)'	1.51515
	'Lobule Crus II (left)'	3.0303
	'Lobule VIIB (left)'	2.0202
	'Lobule VIIIA (left)'	1.51515
	'Lobule VIIIB (left)'	1.51515
	'Lobule IX (left)'	0.505051
	'Lobule X (left)'	2.0202
	'CM (left)'	0.505051
	'Vermis III'	2.52525
	'Vermis IV'	3.53535
	'Vermis V'	4.0404
	'Vermis VI'	3.0303
	'Vermis VIIA'	2.0202
	'Vermis VIIB'	2.52525
	'Vermis VIIIA'	2.0202
	'Vermis VIIIB'	2.0202
	'Vermis IX'	6.06061
	'Vermis X'	2.52525
	'Lobule III (right)'	1.0101
	'Lobule IV (right)'	2.0202
	'Lobule V (right)'	3.0303
	'Lobule VI (right)'	2.52525
	'Lobule Crus I (right)'	2.0202
	'Lobule Crus II (right)'	2.52525
	'Lobule VIIB (right)'	2.52525
	'Lobule VIIIA (right)'	0.505051
	'Lobule VIIIB (right)'	2.0202
	'Lobule IX (right)'	0.505051
	'Lobule X (right)'	3.53535
	'CM (right)'	1.0101

## Sheet: SuppFigure 2
Supplementary Figure 2			Growth trajectory for each anatomical ROI for all females.
			Mean trajectory
			'Vermis I&II'	'Lobule III (left)'	'Lobule IV (left)'	'Lobule V (left)'	'Lobule VI (left)'	'Lobule Crus I (left)'	'Lobule Crus II (left)'	'Lobule VIIB (left)'	'Lobule VIIIA (left)'	'Lobule VIIIB (left)'	'Lobule IX (left)'	'Lobule X (left)'	'CM (left)'	'Vermis III'	'Vermis IV'	'Vermis V'	'Vermis VI'	'Vermis VIIA'	'Vermis VIIB'	'Vermis VIIIA'	'Vermis VIIIB'	'Vermis IX'	'Vermis X'	'Lobule III (right)'	'Lobule IV (right)'	'Lobule V (right)'	'Lobule VI (right)'	'Lobule Crus I (right)'	'Lobule Crus II (right)'	'Lobule VIIB (right)'	'Lobule VIIIA (right)'	'Lobule VIIIB (right)'	'Lobule IX (right)'	'Lobule X (right)'	'CM (right)'
			0.164954	0.502338	1.62665	3.10359	7.64433	11.9268	8.38109	3.52889	5.10478	3.13869	2.98693	0.435957	7.38478	0.600096	1.00349	0.928038	1.25898	0.100815	0.613641	1.01133	0.522988	0.992945	0.267941	0.565107	1.30145	3.40201	8.24234	12.2841	9.18724	4.31834	3.81471	3.22692	2.8397	0.459885	7.43646
			0.16522	0.502778	1.62858	3.10585	7.65013	11.9385	8.39233	3.5324	5.11158	3.14437	2.99068	0.437062	7.39781	0.600777	1.00481	0.929484	1.26096	0.100909	0.614085	1.01241	0.523824	0.993782	0.268197	0.565587	1.3029	3.40463	8.24722	12.2977	9.19826	4.3233	3.82004	3.23234	2.84401	0.460806	7.44894
			0.165486	0.503218	1.63051	3.1081	7.65592	11.9502	8.40356	3.5359	5.11837	3.15004	2.99443	0.438166	7.41084	0.601458	1.00613	0.930931	1.26295	0.101003	0.614528	1.01349	0.524661	0.994619	0.268454	0.566067	1.30434	3.40724	8.2521	12.3113	9.20929	4.32826	3.82536	3.23775	2.84832	0.461726	7.46141
			0.165752	0.503657	1.63245	3.11036	7.66172	11.962	8.41479	3.53941	5.12516	3.15571	2.99818	0.439271	7.42387	0.602139	1.00746	0.932377	1.26493	0.101097	0.614971	1.01457	0.525498	0.995456	0.26871	0.566547	1.30579	3.40986	8.25698	12.325	9.22032	4.33321	3.83069	3.24316	2.85263	0.462647	7.47388
			0.166018	0.504097	1.63438	3.11262	7.66751	11.9737	8.42602	3.54292	5.13195	3.16138	3.00194	0.440376	7.43689	0.60282	1.00878	0.933824	1.26691	0.101192	0.615414	1.01564	0.526335	0.996293	0.268966	0.567027	1.30724	3.41247	8.26186	12.3386	9.23135	4.33817	3.83601	3.24858	2.85694	0.463568	7.48635
			0.166284	0.504536	1.63631	3.11488	7.67331	11.9854	8.43726	3.54643	5.13875	3.16705	3.00569	0.44148	7.44992	0.603501	1.0101	0.93527	1.2689	0.101286	0.615858	1.01672	0.527171	0.99713	0.269222	0.567507	1.30868	3.41508	8.26674	12.3522	9.24237	4.34312	3.84134	3.25399	2.86125	0.464488	7.49883
			0.16655	0.504976	1.63825	3.11713	7.67911	11.9971	8.44849	3.54994	5.14554	3.17273	3.00944	0.442585	7.46295	0.604181	1.01142	0.936716	1.27088	0.10138	0.616301	1.0178	0.528008	0.997967	0.269479	0.567987	1.31013	3.4177	8.27162	12.3658	9.2534	4.34808	3.84666	3.2594	2.86556	0.465409	7.5113
			0.166816	0.505415	1.64018	3.11939	7.6849	12.0088	8.45972	3.55345	5.15233	3.1784	3.01319	0.443689	7.47598	0.604862	1.01274	0.938163	1.27286	0.101474	0.616744	1.01888	0.528845	0.998804	0.269735	0.568467	1.31158	3.42031	8.2765	12.3795	9.26443	4.35304	3.85199	3.26482	2.86987	0.46633	7.52377
			0.167082	0.505855	1.64211	3.12165	7.6907	12.0205	8.47096	3.55696	5.15912	3.18407	3.01694	0.444794	7.48901	0.605543	1.01406	0.939609	1.27485	0.101568	0.617188	1.01995	0.529682	0.999641	0.269991	0.568948	1.31302	3.42293	8.28138	12.3931	9.27545	4.35799	3.85731	3.27023	2.87418	0.46725	7.53625
			0.167348	0.506295	1.64405	3.12391	7.6965	12.0322	8.48219	3.56047	5.16592	3.18974	3.0207	0.445899	7.50203	0.606224	1.01538	0.941056	1.27683	0.101662	0.617631	1.02103	0.530518	1.00048	0.270248	0.569428	1.31447	3.42554	8.28626	12.4067	9.28648	4.36295	3.86264	3.27565	2.87849	0.468171	7.54872
			0.167614	0.506734	1.64598	3.12616	7.70229	12.0439	8.49342	3.56398	5.17271	3.19542	3.02445	0.447003	7.51506	0.606905	1.0167	0.942502	1.27881	0.101757	0.618074	1.02211	0.531355	1.00131	0.270504	0.569908	1.31592	3.42815	8.29114	12.4204	9.29751	4.36791	3.86796	3.28106	2.8828	0.469092	7.56119
			0.16788	0.507174	1.64791	3.12842	7.70809	12.0556	8.50466	3.56749	5.1795	3.20109	3.0282	0.448108	7.52809	0.607586	1.01802	0.943949	1.2808	0.101851	0.618518	1.02319	0.532192	1.00215	0.27076	0.570388	1.31736	3.43077	8.29602	12.434	9.30854	4.37286	3.87329	3.28647	2.88711	0.470013	7.57367
			0.168146	0.507613	1.64985	3.13068	7.71389	12.0673	8.51589	3.571	5.18629	3.20676	3.03195	0.449212	7.54112	0.608266	1.01935	0.945395	1.28278	0.101945	0.618961	1.02426	0.533029	1.00299	0.271016	0.570868	1.31881	3.43338	8.3009	12.4476	9.31956	4.37782	3.87862	3.29189	2.89142	0.470933	7.58614
			0.168412	0.508053	1.65178	3.13293	7.71968	12.079	8.52712	3.57451	5.19309	3.21243	3.03571	0.450317	7.55414	0.608947	1.02067	0.946842	1.28476	0.102039	0.619404	1.02534	0.533865	1.00383	0.271273	0.571348	1.32026	3.436	8.30578	12.4613	9.33059	4.38277	3.88394	3.2973	2.89573	0.471854	7.59861
			0.168678	0.508493	1.65371	3.13519	7.72548	12.0907	8.53835	3.57802	5.19988	3.21811	3.03946	0.451421	7.56717	0.609628	1.02199	0.948288	1.28675	0.102133	0.619848	1.02642	0.534702	1.00466	0.271529	0.571828	1.3217	3.43861	8.31066	12.4749	9.34162	4.38773	3.88927	3.30271	2.90004	0.472775	7.61108
			0.168944	0.508932	1.65565	3.13745	7.73127	12.1024	8.54959	3.58152	5.20667	3.22378	3.04321	0.452526	7.5802	0.610309	1.02331	0.949735	1.28873	0.102227	0.620291	1.0275	0.535539	1.0055	0.271785	0.572308	1.32315	3.44123	8.31554	12.4885	9.35264	4.39269	3.89459	3.30813	2.90435	0.473695	7.62356
			0.16921	0.509372	1.65758	3.13971	7.73707	12.1141	8.56082	3.58503	5.21346	3.22945	3.04696	0.453631	7.59323	0.61099	1.02463	0.951181	1.29071	0.102321	0.620734	1.02857	0.536376	1.00634	0.272041	0.572788	1.3246	3.44384	8.32042	12.5021	9.36367	4.39764	3.89992	3.31354	2.90866	0.474616	7.63603
			0.169476	0.509811	1.65951	3.14196	7.74287	12.1258	8.57205	3.58854	5.22026	3.23512	3.05072	0.454735	7.60626	0.611671	1.02595	0.952628	1.2927	0.102416	0.621178	1.02965	0.537212	1.00717	0.272298	0.573268	1.32604	3.44645	8.3253	12.5158	9.3747	4.4026	3.90524	3.31895	2.91297	0.475537	7.6485
			0.169742	0.510251	1.66145	3.14422	7.74866	12.1375	8.58329	3.59205	5.22705	3.2408	3.05447	0.45584	7.61928	0.612351	1.02727	0.954074	1.29468	0.10251	0.621621	1.03073	0.538049	1.00801	0.272554	0.573748	1.32749	3.44907	8.33018	12.5294	9.38573	4.40755	3.91057	3.32437	2.91728	0.476457	7.66098
			0.170008	0.510691	1.66338	3.14648	7.75446	12.1492	8.59452	3.59556	5.23384	3.24647	3.05822	0.456944	7.63231	0.613032	1.02859	0.955521	1.29666	0.102604	0.622064	1.03181	0.538886	1.00885	0.27281	0.574228	1.32894	3.45168	8.33506	12.543	9.39675	4.41251	3.91589	3.32978	2.92159	0.477378	7.67345
			0.170274	0.51113	1.66531	3.14874	7.76026	12.1609	8.60575	3.59907	5.24063	3.25214	3.06197	0.458049	7.64534	0.613713	1.02992	0.956967	1.29865	0.102698	0.622507	1.03288	0.539723	1.00968	0.273066	0.574709	1.33038	3.4543	8.33994	12.5567	9.40778	4.41747	3.92122	3.33519	2.9259	0.478299	7.68592
			0.17054	0.51157	1.66725	3.15099	7.76605	12.1726	8.61699	3.60258	5.24743	3.25781	3.06573	0.459153	7.65837	0.614394	1.03124	0.958414	1.30063	0.102792	0.622951	1.03396	0.540559	1.01052	0.273323	0.575189	1.33183	3.45691	8.34482	12.5703	9.41881	4.42242	3.92654	3.34061	2.93021	0.47922	7.6984
			0.170806	0.512009	1.66918	3.15325	7.77185	12.1843	8.62822	3.60609	5.25422	3.26348	3.06948	0.460258	7.67139	0.615075	1.03256	0.95986	1.30262	0.102886	0.623394	1.03504	0.541396	1.01136	0.273579	0.575669	1.33328	3.45952	8.3497	12.5839	9.42983	4.42738	3.93187	3.34602	2.93451	0.48014	7.71087
			0.171072	0.512449	1.67111	3.15551	7.77765	12.196	8.63945	3.6096	5.26101	3.26916	3.07323	0.461363	7.68442	0.615756	1.03388	0.961306	1.3046	0.10298	0.623837	1.03612	0.542233	1.01219	0.273835	0.576149	1.33472	3.46214	8.35458	12.5976	9.44086	4.43234	3.93719	3.35143	2.93882	0.481061	7.72334
			0.171338	0.512889	1.67305	3.15776	7.78344	12.2077	8.65068	3.61311	5.2678	3.27483	3.07698	0.462467	7.69745	0.616437	1.0352	0.962753	1.30658	0.103075	0.624281	1.0372	0.54307	1.01303	0.274091	0.576629	1.33617	3.46475	8.35946	12.6112	9.45189	4.43729	3.94252	3.35685	2.94313	0.481982	7.73582
			0.171604	0.513328	1.67498	3.16002	7.78924	12.2194	8.66192	3.61662	5.2746	3.2805	3.08073	0.463572	7.71048	0.617117	1.03652	0.964199	1.30857	0.103169	0.624724	1.03827	0.543906	1.01387	0.274348	0.577109	1.33762	3.46737	8.36434	12.6248	9.46291	4.44225	3.94785	3.36226	2.94744	0.482902	7.74829
			0.17187	0.513768	1.67691	3.16228	7.79504	12.2311	8.67315	3.62013	5.28139	3.28617	3.08449	0.464676	7.72351	0.617798	1.03784	0.965646	1.31055	0.103263	0.625167	1.03935	0.544743	1.01471	0.274604	0.577589	1.33906	3.46998	8.36922	12.6384	9.47394	4.4472	3.95317	3.36767	2.95175	0.483823	7.76076
			0.172136	0.514207	1.67885	3.16454	7.80083	12.2428	8.68438	3.62364	5.28818	3.29185	3.08824	0.465781	7.73653	0.618479	1.03916	0.967092	1.31253	0.103357	0.625611	1.04043	0.54558	1.01554	0.27486	0.578069	1.34051	3.4726	8.3741	12.6521	9.48497	4.45216	3.9585	3.37309	2.95606	0.484744	7.77323
			0.172402	0.514647	1.68078	3.16679	7.80663	12.2545	8.69562	3.62714	5.29497	3.29752	3.09199	0.466886	7.74956	0.61916	1.04048	0.968539	1.31452	0.103451	0.626054	1.04151	0.546416	1.01638	0.275116	0.578549	1.34196	3.47521	8.37898	12.6657	9.496	4.45712	3.96382	3.3785	2.96037	0.485664	7.78571
			0.172668	0.515086	1.68272	3.16905	7.81242	12.2662	8.70685	3.63065	5.30177	3.30319	3.09574	0.46799	7.76259	0.619841	1.04181	0.969985	1.3165	0.103545	0.626497	1.04258	0.547253	1.01722	0.275373	0.579029	1.3434	3.47782	8.38386	12.6793	9.50702	4.46207	3.96915	3.38391	2.96468	0.486585	7.79818
			0.172934	0.515526	1.68465	3.17131	7.81822	12.2779	8.71808	3.63416	5.30856	3.30886	3.0995	0.469095	7.77562	0.620522	1.04313	0.971432	1.31848	0.10364	0.626941	1.04366	0.54809	1.01805	0.275629	0.579509	1.34485	3.48044	8.38873	12.693	9.51805	4.46703	3.97447	3.38933	2.96899	0.487506	7.81065
			0.1732	0.515966	1.68658	3.17357	7.82402	12.2896	8.72932	3.63767	5.31535	3.31454	3.10325	0.470199	7.78864	0.621202	1.04445	0.972878	1.32047	0.103734	0.627384	1.04474	0.548927	1.01889	0.275885	0.57999	1.3463	3.48305	8.39361	12.7066	9.52908	4.47199	3.9798	3.39474	2.9733	0.488427	7.82313
			0.173466	0.516405	1.68852	3.17582	7.82981	12.3013	8.74055	3.64118	5.32214	3.32021	3.107	0.471304	7.80167	0.621883	1.04577	0.974325	1.32245	0.103828	0.627827	1.04582	0.549763	1.01973	0.276142	0.58047	1.34774	3.48567	8.39849	12.7202	9.5401	4.47694	3.98512	3.40016	2.97761	0.489347	7.8356
			0.173732	0.516845	1.69045	3.17808	7.83561	12.313	8.75178	3.64469	5.32894	3.32588	3.11075	0.472408	7.8147	0.622564	1.04709	0.975771	1.32443	0.103922	0.628271	1.04689	0.5506	1.02056	0.276398	0.58095	1.34919	3.48828	8.40337	12.7339	9.55113	4.4819	3.99045	3.40557	2.98192	0.490268	7.84807
			0.173998	0.517284	1.69238	3.18034	7.84141	12.3247	8.76301	3.6482	5.33573	3.33155	3.11451	0.473513	7.82773	0.623245	1.04841	0.977218	1.32642	0.104016	0.628714	1.04797	0.551437	1.0214	0.276654	0.58143	1.35064	3.49089	8.40825	12.7475	9.56216	4.48685	3.99577	3.41098	2.98623	0.491189	7.86055
			0.174264	0.517724	1.69432	3.1826	7.8472	12.3364	8.77425	3.65171	5.34252	3.33722	3.11826	0.474618	7.84075	0.623926	1.04973	0.978664	1.3284	0.10411	0.629157	1.04905	0.552274	1.02224	0.27691	0.58191	1.35208	3.49351	8.41313	12.7611	9.57319	4.49181	4.0011	3.4164	2.99054	0.492109	7.87302
			0.17453	0.518164	1.69625	3.18485	7.853	12.3481	8.78548	3.65522	5.34931	3.3429	3.12201	0.475722	7.85378	0.624607	1.05105	0.980111	1.33038	0.104204	0.6296	1.05013	0.55311	1.02307	0.277167	0.58239	1.35353	3.49612	8.41801	12.7748	9.58421	4.49677	4.00642	3.42181	2.99485	0.49303	7.88549
			0.174796	0.518603	1.69818	3.18711	7.8588	12.3598	8.79671	3.65873	5.35611	3.34857	3.12576	0.476827	7.86681	0.625287	1.05238	0.981557	1.33237	0.104299	0.630044	1.0512	0.553947	1.02391	0.277423	0.58287	1.35498	3.49874	8.42289	12.7884	9.59524	4.50172	4.01175	3.42722	2.99916	0.493951	7.89796
			0.175062	0.519043	1.70012	3.18937	7.86459	12.3716	8.80795	3.66224	5.3629	3.35424	3.12952	0.477931	7.87984	0.625968	1.0537	0.983004	1.33435	0.104393	0.630487	1.05228	0.554784	1.02475	0.277679	0.58335	1.35642	3.50135	8.42777	12.802	9.60627	4.50668	4.01708	3.43264	3.00347	0.494872	7.91044
			0.175328	0.519482	1.70205	3.19162	7.87039	12.3833	8.81918	3.66575	5.36969	3.35991	3.13327	0.479036	7.89287	0.626649	1.05502	0.98445	1.33633	0.104487	0.63093	1.05336	0.555621	1.02559	0.277935	0.58383	1.35787	3.50396	8.43265	12.8156	9.61729	4.51163	4.0224	3.43805	3.00778	0.495792	7.92291
			0.175594	0.519922	1.70398	3.19388	7.87618	12.395	8.83041	3.66926	5.37648	3.36559	3.13702	0.480141	7.90589	0.62733	1.05634	0.985897	1.33832	0.104581	0.631374	1.05444	0.556457	1.02642	0.278192	0.58431	1.35932	3.50658	8.43753	12.8293	9.62832	4.51659	4.02773	3.44346	3.01209	0.496713	7.93538
			0.17586	0.520362	1.70592	3.19614	7.88198	12.4067	8.84165	3.67276	5.38327	3.37126	3.14077	0.481245	7.91892	0.628011	1.05766	0.987343	1.3403	0.104675	0.631817	1.05551	0.557294	1.02726	0.278448	0.58479	1.36076	3.50919	8.44241	12.8429	9.63935	4.52155	4.03305	3.44888	3.0164	0.497634	7.94786
			0.176126	0.520801	1.70785	3.1984	7.88778	12.4184	8.85288	3.67627	5.39007	3.37693	3.14452	0.48235	7.93195	0.628692	1.05898	0.988789	1.34228	0.104769	0.63226	1.05659	0.558131	1.0281	0.278704	0.58527	1.36221	3.51181	8.44729	12.8565	9.65038	4.5265	4.03838	3.45429	3.02071	0.498554	7.96033
			0.176392	0.521241	1.70978	3.20065	7.89357	12.4301	8.86411	3.67978	5.39686	3.3826	3.14828	0.483454	7.94498	0.629373	1.0603	0.990236	1.34427	0.104863	0.632704	1.05767	0.558968	1.02893	0.27896	0.585751	1.36366	3.51442	8.45217	12.8702	9.6614	4.53146	4.0437	3.4597	3.02502	0.499475	7.9728
			0.176658	0.52168	1.71172	3.20291	7.89937	12.4418	8.87534	3.68329	5.40365	3.38828	3.15203	0.484559	7.958	0.630053	1.06162	0.991682	1.34625	0.104958	0.633147	1.05875	0.559804	1.02977	0.279217	0.586231	1.3651	3.51704	8.45705	12.8838	9.67243	4.53642	4.04903	3.46512	3.02933	0.500396	7.98528
			0.176924	0.52212	1.71365	3.20517	7.90517	12.4535	8.88658	3.6868	5.41044	3.39395	3.15578	0.485663	7.97103	0.630734	1.06294	0.993129	1.34823	0.105052	0.63359	1.05982	0.560641	1.03061	0.279473	0.586711	1.36655	3.51965	8.46193	12.8974	9.68346	4.54137	4.05435	3.47053	3.03364	0.501316	7.99775
			0.17719	0.522559	1.71558	3.20743	7.91096	12.4652	8.89781	3.69031	5.41724	3.39962	3.15953	0.486768	7.98406	0.631415	1.06427	0.994575	1.35022	0.105146	0.634034	1.0609	0.561478	1.03144	0.279729	0.587191	1.368	3.52226	8.46681	12.9111	9.69448	4.54633	4.05968	3.47594	3.03795	0.502237	8.01022
			0.177456	0.522999	1.71752	3.20968	7.91676	12.4769	8.90904	3.69382	5.42403	3.40529	3.16329	0.487873	7.99709	0.632096	1.06559	0.996022	1.3522	0.10524	0.634477	1.06198	0.562315	1.03228	0.279985	0.587671	1.36944	3.52488	8.47169	12.9247	9.70551	4.55128	4.065	3.48136	3.04226	0.503158	8.02269
			0.177722	0.523439	1.71945	3.21194	7.92256	12.4886	8.92028	3.69733	5.43082	3.41097	3.16704	0.488977	8.01012	0.632777	1.06691	0.997468	1.35418	0.105334	0.63492	1.06306	0.563151	1.03312	0.280242	0.588151	1.37089	3.52749	8.47657	12.9383	9.71654	4.55624	4.07033	3.48677	3.04657	0.504079	8.03517
			0.177988	0.523878	1.72138	3.2142	7.92835	12.5003	8.93151	3.70084	5.43761	3.41664	3.17079	0.490082	8.02314	0.633458	1.06823	0.998915	1.35617	0.105428	0.635363	1.06413	0.563988	1.03395	0.280498	0.588631	1.37234	3.53011	8.48145	12.9519	9.72757	4.5612	4.07565	3.49218	3.05088	0.504999	8.04764
			0.178254	0.524318	1.72332	3.21645	7.93415	12.512	8.94274	3.70435	5.44441	3.42231	3.17454	0.491186	8.03617	0.634138	1.06955	1.00036	1.35815	0.105523	0.635807	1.06521	0.564825	1.03479	0.280754	0.589111	1.37378	3.53272	8.48633	12.9656	9.73859	4.56615	4.08098	3.4976	3.05519	0.50592	8.06011
			0.17852	0.524757	1.72525	3.21871	7.93994	12.5237	8.95398	3.70786	5.4512	3.42798	3.1783	0.492291	8.0492	0.634819	1.07087	1.00181	1.36013	0.105617	0.63625	1.06629	0.565662	1.03563	0.28101	0.589591	1.37523	3.53533	8.49121	12.9792	9.74962	4.57111	4.0863	3.50301	3.0595	0.506841	8.07259
			0.178786	0.525197	1.72718	3.22097	7.94574	12.5354	8.96521	3.71137	5.45799	3.43365	3.18205	0.493396	8.06223	0.6355	1.07219	1.00325	1.36212	0.105711	0.636693	1.06737	0.566498	1.03646	0.281267	0.590071	1.37668	3.53795	8.49609	12.9928	9.76065	4.57606	4.09163	3.50842	3.06381	0.507761	8.08506
			0.179052	0.525637	1.72912	3.22323	7.95154	12.5471	8.97644	3.71488	5.46478	3.43933	3.1858	0.4945	8.07525	0.636181	1.07351	1.0047	1.3641	0.105805	0.637137	1.06844	0.567335	1.0373	0.281523	0.590551	1.37812	3.54056	8.50097	13.0065	9.77167	4.58102	4.09696	3.51384	3.06811	0.508682	8.09753
			0.179318	0.526076	1.73105	3.22548	7.95733	12.5588	8.98767	3.71838	5.47158	3.445	3.18955	0.495605	8.08828	0.636862	1.07484	1.00615	1.36608	0.105899	0.63758	1.06952	0.568172	1.03814	0.281779	0.591032	1.37957	3.54318	8.50585	13.0201	9.7827	4.58598	4.10228	3.51925	3.07242	0.509603	8.11001
			0.179584	0.526516	1.73299	3.22774	7.96313	12.5705	8.99891	3.72189	5.47837	3.45067	3.19331	0.496709	8.10131	0.637543	1.07616	1.00759	1.36807	0.105993	0.638023	1.0706	0.569009	1.03898	0.282035	0.591512	1.38102	3.54579	8.51073	13.0337	9.79373	4.59093	4.10761	3.52467	3.07673	0.510523	8.12248
			0.17985	0.526955	1.73492	3.23	7.96893	12.5822	9.01014	3.7254	5.48516	3.45634	3.19706	0.497814	8.11434	0.638223	1.07748	1.00904	1.37005	0.106087	0.638467	1.07168	0.569845	1.03981	0.282292	0.591992	1.38246	3.54841	8.51561	13.0474	9.80476	4.59589	4.11293	3.53008	3.08104	0.511444	8.13495
			0.180116	0.527395	1.73685	3.23226	7.97472	12.5939	9.02137	3.72891	5.49195	3.46202	3.20081	0.498918	8.12737	0.638904	1.0788	1.01049	1.37203	0.106182	0.63891	1.07276	0.570682	1.04065	0.282548	0.592472	1.38391	3.55102	8.52049	13.061	9.81578	4.60085	4.11826	3.53549	3.08535	0.512365	8.14743
			0.180382	0.527835	1.73879	3.23451	7.98052	12.6056	9.03261	3.73242	5.49875	3.46769	3.20456	0.500023	8.14039	0.639585	1.08012	1.01193	1.37402	0.106276	0.639353	1.07383	0.571519	1.04149	0.282804	0.592952	1.38536	3.55363	8.52537	13.0746	9.82681	4.6058	4.12358	3.54091	3.08966	0.513286	8.1599
			0.180648	0.528274	1.74072	3.23677	7.98632	12.6173	9.04384	3.73593	5.50554	3.47336	3.20831	0.501128	8.15342	0.640266	1.08144	1.01338	1.376	0.10637	0.639797	1.07491	0.572355	1.04232	0.283061	0.593432	1.3868	3.55625	8.53025	13.0882	9.83784	4.61076	4.12891	3.54632	3.09397	0.514206	8.17237
			0.180914	0.528714	1.74265	3.23903	7.99211	12.629	9.05507	3.73944	5.51233	3.47903	3.21207	0.502232	8.16645	0.640947	1.08276	1.01483	1.37798	0.106464	0.64024	1.07599	0.573192	1.04316	0.283317	0.593912	1.38825	3.55886	8.53513	13.1019	9.84886	4.61571	4.13423	3.55173	3.09828	0.515127	8.18484
			0.18118	0.529153	1.74459	3.24128	7.99791	12.6407	9.06631	3.74295	5.51912	3.48471	3.21582	0.503337	8.17948	0.641628	1.08408	1.01627	1.37997	0.106558	0.640683	1.07707	0.574029	1.044	0.283573	0.594392	1.3897	3.56148	8.54001	13.1155	9.85989	4.62067	4.13956	3.55715	3.10259	0.516048	8.19732
			0.181446	0.529593	1.74652	3.24354	8.00371	12.6524	9.07754	3.74646	5.52592	3.49038	3.21957	0.504441	8.1925	0.642309	1.0854	1.01772	1.38195	0.106652	0.641127	1.07814	0.574866	1.04483	0.283829	0.594872	1.39114	3.56409	8.54489	13.1291	9.87092	4.62563	4.14488	3.56256	3.1069	0.516968	8.20979
			0.181712	0.530033	1.74845	3.2458	8.0095	12.6641	9.08877	3.74997	5.53271	3.49605	3.22332	0.505546	8.20553	0.642989	1.08673	1.01917	1.38393	0.106746	0.64157	1.07922	0.575702	1.04567	0.284086	0.595352	1.39259	3.5667	8.54977	13.1428	9.88195	4.63058	4.15021	3.56797	3.11121	0.517889	8.22226
			0.181978	0.530472	1.75039	3.24806	8.0153	12.6758	9.1	3.75348	5.5395	3.50172	3.22708	0.506651	8.21856	0.64367	1.08805	1.02061	1.38592	0.106841	0.642013	1.0803	0.576539	1.04651	0.284342	0.595832	1.39404	3.56932	8.55465	13.1564	9.89297	4.63554	4.15553	3.57339	3.11552	0.51881	8.23474
			0.182244	0.530912	1.75232	3.25031	8.02109	12.6875	9.11124	3.75699	5.54629	3.5074	3.23083	0.507755	8.23159	0.644351	1.08937	1.02206	1.3879	0.106935	0.642456	1.08138	0.577376	1.04734	0.284598	0.596312	1.39548	3.57193	8.55953	13.17	9.904	4.6405	4.16086	3.5788	3.11983	0.51973	8.24721
			0.18251	0.531351	1.75425	3.25257	8.02689	12.6992	9.12247	3.7605	5.55309	3.51307	3.23458	0.50886	8.24461	0.645032	1.09069	1.0235	1.38988	0.107029	0.6429	1.08245	0.578213	1.04818	0.284854	0.596793	1.39693	3.57455	8.56441	13.1837	9.91503	4.64545	4.16619	3.58421	3.12414	0.520651	8.25968
			0.182776	0.531791	1.75619	3.25483	8.03269	12.7109	9.1337	3.764	5.55988	3.51874	3.23833	0.509964	8.25764	0.645713	1.09201	1.02495	1.39187	0.107123	0.643343	1.08353	0.579049	1.04902	0.285111	0.597273	1.39838	3.57716	8.56929	13.1973	9.92605	4.65041	4.17151	3.58963	3.12845	0.521572	8.27216
			0.183042	0.53223	1.75812	3.25709	8.03848	12.7226	9.14494	3.76751	5.56667	3.52441	3.24209	0.511069	8.27067	0.646394	1.09333	1.0264	1.39385	0.107217	0.643786	1.08461	0.579886	1.04986	0.285367	0.597753	1.39982	3.57978	8.57417	13.2109	9.93708	4.65536	4.17684	3.59504	3.13276	0.522493	8.28463
			0.183308	0.53267	1.76005	3.25934	8.04428	12.7343	9.15617	3.77102	5.57346	3.53008	3.24584	0.512173	8.2837	0.647074	1.09465	1.02784	1.39583	0.107311	0.64423	1.08569	0.580723	1.05069	0.285623	0.598233	1.40127	3.58239	8.57905	13.2246	9.94811	4.66032	4.18216	3.60045	3.13707	0.523413	8.2971
			0.183573	0.53311	1.76199	3.2616	8.05008	12.746	9.1674	3.77453	5.58026	3.53576	3.24959	0.513278	8.29673	0.647755	1.09597	1.02929	1.39782	0.107406	0.644673	1.08676	0.58156	1.05153	0.285879	0.598713	1.40272	3.585	8.58393	13.2382	9.95914	4.66528	4.18749	3.60587	3.14138	0.524334	8.30957
			0.183839	0.533549	1.76392	3.26386	8.05587	12.7577	9.17864	3.77804	5.58705	3.54143	3.25334	0.514383	8.30975	0.648436	1.0973	1.03074	1.3998	0.1075	0.645116	1.08784	0.582396	1.05237	0.286136	0.599193	1.40416	3.58762	8.58881	13.2518	9.97016	4.67023	4.19281	3.61128	3.14569	0.525255	8.32205
			0.184105	0.533989	1.76585	3.26612	8.06167	12.7695	9.18987	3.78155	5.59384	3.5471	3.2571	0.515487	8.32278	0.649117	1.09862	1.03218	1.40178	0.107594	0.64556	1.08892	0.583233	1.0532	0.286392	0.599673	1.40561	3.59023	8.59369	13.2654	9.98119	4.67519	4.19814	3.61669	3.15	0.526175	8.33452
			0.184371	0.534428	1.76779	3.26837	8.06747	12.7812	9.2011	3.78506	5.60063	3.55277	3.26085	0.516592	8.33581	0.649798	1.09994	1.03363	1.40377	0.107688	0.646003	1.09	0.58407	1.05404	0.286648	0.600153	1.40706	3.59285	8.59857	13.2791	9.99222	4.68014	4.20346	3.62211	3.15431	0.527096	8.34699
			0.184637	0.534868	1.76972	3.27063	8.07326	12.7929	9.21233	3.78857	5.60743	3.55845	3.2646	0.517696	8.34884	0.650479	1.10126	1.03508	1.40575	0.107782	0.646446	1.09107	0.584907	1.05488	0.286904	0.600633	1.4085	3.59546	8.60344	13.2927	10.0032	4.6851	4.20879	3.62752	3.15862	0.528017	8.35947
			0.184903	0.535308	1.77165	3.27289	8.07906	12.8046	9.22357	3.79208	5.61422	3.56412	3.26835	0.518801	8.36186	0.651159	1.10258	1.03652	1.40773	0.107876	0.64689	1.09215	0.585743	1.05571	0.287161	0.601113	1.40995	3.59807	8.60832	13.3063	10.0143	4.69006	4.21411	3.63293	3.16293	0.528937	8.37194
			0.185169	0.535747	1.77359	3.27514	8.08485	12.8163	9.2348	3.79559	5.62101	3.56979	3.2721	0.519906	8.37489	0.65184	1.1039	1.03797	1.40972	0.10797	0.647333	1.09323	0.58658	1.05655	0.287417	0.601593	1.4114	3.60069	8.6132	13.32	10.0253	4.69501	4.21944	3.63835	3.16724	0.529858	8.38441
			0.185435	0.536187	1.77552	3.2774	8.09065	12.828	9.24603	3.7991	5.6278	3.57546	3.27586	0.52101	8.38792	0.652521	1.10522	1.03942	1.4117	0.108065	0.647776	1.09431	0.587417	1.05739	0.287673	0.602073	1.41284	3.6033	8.61808	13.3336	10.0363	4.69997	4.22476	3.64376	3.17155	0.530779	8.39689
			0.185701	0.536626	1.77745	3.27966	8.09645	12.8397	9.25727	3.80261	5.6346	3.58114	3.27961	0.522115	8.40095	0.653202	1.10654	1.04086	1.41368	0.108159	0.648219	1.09538	0.588254	1.05822	0.287929	0.602554	1.41429	3.60592	8.62296	13.3472	10.0474	4.70493	4.23009	3.64918	3.17586	0.5317	8.40936
			0.185967	0.537066	1.77939	3.28192	8.10224	12.8514	9.2685	3.80611	5.64139	3.58681	3.28336	0.523219	8.41398	0.653883	1.10786	1.04231	1.41567	0.108253	0.648663	1.09646	0.58909	1.05906	0.288186	0.603034	1.41574	3.60853	8.62784	13.3609	10.0584	4.70988	4.23542	3.65459	3.18017	0.53262	8.42183
			0.186233	0.537506	1.78132	3.28417	8.10804	12.8631	9.27973	3.80962	5.64818	3.59248	3.28711	0.524324	8.427	0.654564	1.10919	1.04376	1.41765	0.108347	0.649106	1.09754	0.589927	1.0599	0.288442	0.603514	1.41718	3.61115	8.63272	13.3745	10.0694	4.71484	4.24074	3.66	3.18448	0.533541	8.4343
			0.186499	0.537945	1.78326	3.28643	8.11384	12.8748	9.29097	3.81313	5.65497	3.59815	3.29087	0.525428	8.44003	0.655245	1.11051	1.0452	1.41964	0.108441	0.649549	1.09862	0.590764	1.06074	0.288698	0.603994	1.41863	3.61376	8.6376	13.3881	10.0804	4.71979	4.24607	3.66542	3.18879	0.534462	8.44678
			0.186765	0.538385	1.78519	3.28869	8.11963	12.8865	9.3022	3.81664	5.66176	3.60382	3.29462	0.526533	8.45306	0.655925	1.11183	1.04665	1.42162	0.108535	0.649993	1.09969	0.591601	1.06157	0.288954	0.604474	1.42008	3.61637	8.64248	13.4017	10.0915	4.72475	4.25139	3.67083	3.1931	0.535382	8.45925
			0.187031	0.538824	1.78712	3.29095	8.12543	12.8982	9.31343	3.82015	5.66856	3.6095	3.29837	0.527638	8.46609	0.656606	1.11315	1.04809	1.4236	0.108629	0.650436	1.10077	0.592437	1.06241	0.289211	0.604954	1.42152	3.61899	8.64736	13.4154	10.1025	4.72971	4.25672	3.67624	3.1974	0.536303	8.47172
			0.187297	0.539264	1.78906	3.2932	8.13123	12.9099	9.32466	3.82366	5.67535	3.61517	3.30212	0.528742	8.47911	0.657287	1.11447	1.04954	1.42559	0.108724	0.650879	1.10185	0.593274	1.06325	0.289467	0.605434	1.42297	3.6216	8.65224	13.429	10.1135	4.73466	4.26204	3.68166	3.20171	0.537224	8.4842
			0.187563	0.539703	1.79099	3.29546	8.13702	12.9216	9.3359	3.82717	5.68214	3.62084	3.30588	0.529847	8.49214	0.657968	1.11579	1.05099	1.42757	0.108818	0.651323	1.10293	0.594111	1.06408	0.289723	0.605914	1.42442	3.62422	8.65712	13.4426	10.1245	4.73962	4.26737	3.68707	3.20602	0.538145	8.49667
			0.187829	0.540143	1.79292	3.29772	8.14282	12.9333	9.34713	3.83068	5.68893	3.62651	3.30963	0.530951	8.50517	0.658649	1.11711	1.05243	1.42955	0.108912	0.651766	1.10401	0.594947	1.06492	0.28998	0.606394	1.42586	3.62683	8.662	13.4563	10.1356	4.74457	4.27269	3.69248	3.21033	0.539065	8.50914
			0.188095	0.540583	1.79486	3.29997	8.14861	12.945	9.35836	3.83419	5.69573	3.63219	3.31338	0.532056	8.5182	0.65933	1.11843	1.05388	1.43154	0.109006	0.652209	1.10508	0.595784	1.06576	0.290236	0.606874	1.42731	3.62944	8.66688	13.4699	10.1466	4.74953	4.27802	3.6979	3.21464	0.539986	8.52162
			0.188361	0.541022	1.79679	3.30223	8.15441	12.9567	9.3696	3.8377	5.70252	3.63786	3.31713	0.533161	8.53123	0.66001	1.11976	1.05533	1.43352	0.1091	0.652653	1.10616	0.596621	1.06659	0.290492	0.607354	1.42876	3.63206	8.67176	13.4835	10.1576	4.75449	4.28334	3.70331	3.21895	0.540907	8.53409
			0.188627	0.541462	1.79872	3.30449	8.16021	12.9684	9.38083	3.84121	5.70931	3.64353	3.32089	0.534265	8.54425	0.660691	1.12108	1.05677	1.4355	0.109194	0.653096	1.10724	0.597458	1.06743	0.290748	0.607835	1.4302	3.63467	8.67664	13.4972	10.1687	4.75944	4.28867	3.70872	3.22326	0.541827	8.54656
			0.188893	0.541901	1.80066	3.30675	8.166	12.9801	9.39206	3.84472	5.7161	3.6492	3.32464	0.53537	8.55728	0.661372	1.1224	1.05822	1.43749	0.109289	0.653539	1.10832	0.598294	1.06827	0.291005	0.608315	1.43165	3.63729	8.68152	13.5108	10.1797	4.7644	4.29399	3.71414	3.22757	0.542748	8.55904
			0.189159	0.542341	1.80259	3.309	8.1718	12.9918	9.4033	3.84823	5.7229	3.65488	3.32839	0.536474	8.57031	0.662053	1.12372	1.05967	1.43947	0.109383	0.653983	1.10939	0.599131	1.0691	0.291261	0.608795	1.4331	3.6399	8.6864	13.5244	10.1907	4.76936	4.29932	3.71955	3.23188	0.543669	8.57151
			0.189425	0.542781	1.80452	3.31126	8.1776	13.0035	9.41453	3.85173	5.72969	3.66055	3.33214	0.537579	8.58334	0.662734	1.12504	1.06111	1.44145	0.109477	0.654426	1.11047	0.599968	1.06994	0.291517	0.609275	1.43454	3.64252	8.69128	13.538	10.2017	4.77431	4.30465	3.72496	3.23619	0.544589	8.58398
			0.189691	0.54322	1.80646	3.31352	8.18339	13.0152	9.42576	3.85524	5.73648	3.66622	3.33589	0.538683	8.59636	0.663415	1.12636	1.06256	1.44344	0.109571	0.654869	1.11155	0.600805	1.07078	0.291773	0.609755	1.43599	3.64513	8.69616	13.5517	10.2128	4.77927	4.30997	3.73038	3.2405	0.54551	8.59645
			0.189957	0.54366	1.80839	3.31578	8.18919	13.0269	9.43699	3.85875	5.74327	3.67189	3.33965	0.539788	8.60939	0.664095	1.12768	1.06401	1.44542	0.109665	0.655312	1.11263	0.601641	1.07162	0.29203	0.610235	1.43744	3.64774	8.70104	13.5653	10.2238	4.78422	4.3153	3.73579	3.24481	0.546431	8.60893
			0.190223	0.544099	1.81032	3.31803	8.19499	13.0386	9.44823	3.86226	5.75007	3.67757	3.3434	0.540893	8.62242	0.664776	1.129	1.06545	1.4474	0.109759	0.655756	1.1137	0.602478	1.07245	0.292286	0.610715	1.43888	3.65036	8.70592	13.5789	10.2348	4.78918	4.32062	3.7412	3.24912	0.547352	8.6214
			0.190489	0.544539	1.81226	3.32029	8.20078	13.0503	9.45946	3.86577	5.75686	3.68324	3.34715	0.541997	8.63545	0.665457	1.13032	1.0669	1.44939	0.109853	0.656199	1.11478	0.603315	1.07329	0.292542	0.611195	1.44033	3.65297	8.7108	13.5926	10.2458	4.79414	4.32595	3.74662	3.25343	0.548272	8.63387
			0.190755	0.544979	1.81419	3.32255	8.20658	13.062	9.47069	3.86928	5.76365	3.68891	3.3509	0.543102	8.64847	0.666138	1.13165	1.06835	1.45137	0.109948	0.656642	1.11586	0.604152	1.07413	0.292798	0.611675	1.44178	3.65559	8.71568	13.6062	10.2569	4.79909	4.33127	3.75203	3.25774	0.549193	8.64635
			0.191021	0.545418	1.81612	3.32481	8.21238	13.0737	9.48193	3.87279	5.77044	3.69458	3.35466	0.544206	8.6615	0.666819	1.13297	1.06979	1.45335	0.110042	0.657086	1.11694	0.604988	1.07496	0.293055	0.612155	1.44322	3.6582	8.72056	13.6198	10.2679	4.80405	4.3366	3.75744	3.26205	0.550114	8.65882
			0.191287	0.545858	1.81806	3.32706	8.21817	13.0854	9.49316	3.8763	5.77724	3.70025	3.35841	0.545311	8.67453	0.6675	1.13429	1.07124	1.45534	0.110136	0.657529	1.11801	0.605825	1.0758	0.293311	0.612635	1.44467	3.66081	8.72544	13.6335	10.2789	4.80901	4.34192	3.76286	3.26636	0.551034	8.67129
			plus 2 std trajectory
			'Vermis I&II'	'Lobule III (left)'	'Lobule IV (left)'	'Lobule V (left)'	'Lobule VI (left)'	'Lobule Crus I (left)'	'Lobule Crus II (left)'	'Lobule VIIB (left)'	'Lobule VIIIA (left)'	'Lobule VIIIB (left)'	'Lobule IX (left)'	'Lobule X (left)'	'CM (left)'	'Vermis III'	'Vermis IV'	'Vermis V'	'Vermis VI'	'Vermis VIIA'	'Vermis VIIB'	'Vermis VIIIA'	'Vermis VIIIB'	'Vermis IX'	'Vermis X'	'Lobule III (right)'	'Lobule IV (right)'	'Lobule V (right)'	'Lobule VI (right)'	'Lobule Crus I (right)'	'Lobule Crus II (right)'	'Lobule VIIB (right)'	'Lobule VIIIA (right)'	'Lobule VIIIB (right)'	'Lobule IX (right)'	'Lobule X (right)'	'CM (right)'
			0.244149	0.668548	2.1916	3.90232	9.72766	14.8277	10.8419	4.44141	6.45299	4.02013	4.17666	0.556832	8.95065	0.867012	1.40778	1.30626	1.64911	0.147926	0.808649	1.36915	0.71882	1.28966	0.351322	0.762398	1.73021	4.19867	10.3903	15.3696	11.867	5.48143	4.83549	4.1879	3.8933	0.582375	9.03225
			0.244415	0.668988	2.19353	3.90458	9.73346	14.8394	10.8532	4.44491	6.45979	4.0258	4.18041	0.557937	8.96368	0.867692	1.4091	1.30771	1.65109	0.14802	0.809092	1.37023	0.719657	1.29049	0.351578	0.762878	1.73165	4.20129	10.3951	15.3832	11.8781	5.48639	4.84082	4.19332	3.89761	0.583295	9.04472
			0.244681	0.669427	2.19547	3.90683	9.73926	14.8511	10.8644	4.44842	6.46658	4.03147	4.18416	0.559042	8.9767	0.868373	1.41043	1.30915	1.65308	0.148114	0.809535	1.3713	0.720494	1.29133	0.351834	0.763358	1.7331	4.2039	10.4	15.3968	11.8891	5.49134	4.84614	4.19873	3.90192	0.584216	9.0572
			0.244947	0.669867	2.1974	3.90909	9.74505	14.8628	10.8756	4.45193	6.47337	4.03715	4.18791	0.560146	8.98973	0.869054	1.41175	1.3106	1.65506	0.148208	0.809979	1.37238	0.72133	1.29217	0.352091	0.763838	1.73455	4.20651	10.4049	15.4105	11.9001	5.4963	4.85147	4.20414	3.90623	0.585137	9.06967
			0.245213	0.670306	2.19933	3.91135	9.75085	14.8745	10.8869	4.45544	6.48016	4.04282	4.19167	0.561251	9.00276	0.869735	1.41307	1.31205	1.65704	0.148302	0.810422	1.37346	0.722167	1.29301	0.352347	0.764318	1.73599	4.20913	10.4098	15.4241	11.9111	5.50126	4.8568	4.20956	3.91054	0.586058	9.08214
			0.245479	0.670746	2.20127	3.9136	9.75665	14.8862	10.8981	4.45895	6.48696	4.04849	4.19542	0.562355	9.01579	0.870416	1.41439	1.31349	1.65903	0.148396	0.810865	1.37454	0.723004	1.29384	0.352603	0.764798	1.73744	4.21174	10.4147	15.4377	11.9222	5.50621	4.86212	4.21497	3.91485	0.586978	9.09462
			0.245745	0.671186	2.2032	3.91586	9.76244	14.8979	10.9093	4.46246	6.49375	4.05416	4.19917	0.56346	9.02882	0.871097	1.41571	1.31494	1.66101	0.148491	0.811309	1.37561	0.72384	1.29468	0.352859	0.765278	1.73889	4.21436	10.4195	15.4514	11.9332	5.51117	4.86745	4.22038	3.91916	0.587899	9.10709
			0.246011	0.671625	2.20513	3.91812	9.76824	14.9097	10.9206	4.46597	6.50054	4.05984	4.20292	0.564565	9.04184	0.871778	1.41703	1.31639	1.66299	0.148585	0.811752	1.37669	0.724677	1.29552	0.353116	0.765758	1.74033	4.21697	10.4244	15.465	11.9442	5.51612	4.87277	4.2258	3.92347	0.58882	9.11956
			0.246277	0.672065	2.20707	3.92038	9.77404	14.9214	10.9318	4.46948	6.50733	4.06551	4.20668	0.565669	9.05487	0.872458	1.41835	1.31783	1.66498	0.148679	0.812195	1.37777	0.725514	1.29635	0.353372	0.766238	1.74178	4.21958	10.4293	15.4786	11.9552	5.52108	4.8781	4.23121	3.92778	0.58974	9.13203
			0.246543	0.672504	2.209	3.92263	9.77983	14.9331	10.943	4.47299	6.51413	4.07118	4.21043	0.566774	9.0679	0.873139	1.41967	1.31928	1.66696	0.148773	0.812639	1.37885	0.726351	1.29719	0.353628	0.766719	1.74323	4.2222	10.4342	15.4923	11.9663	5.52604	4.88342	4.23663	3.93209	0.590661	9.14451
			0.246809	0.672944	2.21093	3.92489	9.78563	14.9448	10.9543	4.4765	6.52092	4.07685	4.21418	0.567878	9.08093	0.87382	1.421	1.32072	1.66894	0.148867	0.813082	1.37992	0.727187	1.29803	0.353884	0.767199	1.74467	4.22481	10.4391	15.5059	11.9773	5.53099	4.88875	4.24204	3.9364	0.591582	9.15698
			0.247075	0.673383	2.21287	3.92715	9.79142	14.9565	10.9655	4.48001	6.52771	4.08252	4.21793	0.568983	9.09395	0.874501	1.42232	1.32217	1.67093	0.148961	0.813525	1.381	0.728024	1.29886	0.354141	0.767679	1.74612	4.22743	10.4439	15.5195	11.9883	5.53595	4.89407	4.24745	3.94071	0.592502	9.16945
			0.247341	0.673823	2.2148	3.92941	9.79722	14.9682	10.9767	4.48352	6.5345	4.0882	4.22169	0.570087	9.10698	0.875182	1.42364	1.32362	1.67291	0.149055	0.813969	1.38208	0.728861	1.2997	0.354397	0.768159	1.74757	4.23004	10.4488	15.5332	11.9994	5.5409	4.8994	4.25287	3.94502	0.593423	9.18193
			0.247607	0.674263	2.21673	3.93166	9.80302	14.9799	10.988	4.48703	6.54129	4.09387	4.22544	0.571192	9.12001	0.875863	1.42496	1.32506	1.67489	0.14915	0.814412	1.38316	0.729698	1.30054	0.354653	0.768639	1.74901	4.23266	10.4537	15.5468	12.0104	5.54586	4.90472	4.25828	3.94933	0.594344	9.1944
			0.247873	0.674702	2.21867	3.93392	9.80881	14.9916	10.9992	4.49053	6.54809	4.09954	4.22919	0.572297	9.13304	0.876543	1.42628	1.32651	1.67688	0.149244	0.814855	1.38423	0.730534	1.30137	0.354909	0.769119	1.75046	4.23527	10.4586	15.5604	12.0214	5.55082	4.91005	4.26369	3.95364	0.595265	9.20687
			0.248139	0.675142	2.2206	3.93618	9.81461	15.0033	11.0104	4.49404	6.55488	4.10521	4.23294	0.573401	9.14606	0.877224	1.4276	1.32796	1.67886	0.149338	0.815299	1.38531	0.731371	1.30221	0.355166	0.769599	1.75191	4.23788	10.4635	15.574	12.0324	5.55577	4.91537	4.26911	3.95795	0.596185	9.21935
			0.248405	0.675581	2.22254	3.93843	9.82041	15.015	11.0217	4.49755	6.56167	4.11089	4.23669	0.574506	9.15909	0.877905	1.42892	1.3294	1.68084	0.149432	0.815742	1.38639	0.732208	1.30305	0.355422	0.770079	1.75335	4.2405	10.4683	15.5877	12.0435	5.56073	4.9207	4.27452	3.96226	0.597106	9.23182
			0.248671	0.676021	2.22447	3.94069	9.8262	15.0267	11.0329	4.50106	6.56846	4.11656	4.24045	0.57561	9.17212	0.878586	1.43024	1.33085	1.68283	0.149526	0.816185	1.38747	0.733045	1.30389	0.355678	0.770559	1.7548	4.24311	10.4732	15.6013	12.0545	5.56569	4.92603	4.27993	3.96657	0.598027	9.24429
			0.248937	0.676461	2.2264	3.94295	9.832	15.0384	11.0441	4.50457	6.57526	4.12223	4.2442	0.576715	9.18515	0.879267	1.43156	1.3323	1.68481	0.14962	0.816628	1.38855	0.733881	1.30472	0.355934	0.771039	1.75625	4.24573	10.4781	15.6149	12.0655	5.57064	4.93135	4.28535	3.97088	0.598947	9.25677
			0.249203	0.6769	2.22834	3.94521	9.8378	15.0501	11.0554	4.50808	6.58205	4.1279	4.24795	0.57782	9.19818	0.879948	1.43289	1.33374	1.6868	0.149715	0.817072	1.38962	0.734718	1.30556	0.356191	0.771519	1.75769	4.24834	10.483	15.6286	12.0765	5.5756	4.93668	4.29076	3.97519	0.599868	9.26924
			0.249469	0.67734	2.23027	3.94746	9.84359	15.0618	11.0666	4.51159	6.58884	4.13358	4.2517	0.578924	9.2112	0.880628	1.43421	1.33519	1.68878	0.149809	0.817515	1.3907	0.735555	1.3064	0.356447	0.772	1.75914	4.25095	10.4879	15.6422	12.0876	5.58055	4.942	4.29617	3.97949	0.600789	9.28171
			0.249735	0.677779	2.2322	3.94972	9.84939	15.0735	11.0778	4.5151	6.59563	4.13925	4.25546	0.580029	9.22423	0.881309	1.43553	1.33664	1.69076	0.149903	0.817958	1.39178	0.736392	1.30723	0.356703	0.77248	1.76059	4.25357	10.4927	15.6558	12.0986	5.58551	4.94733	4.30159	3.9838	0.601709	9.29418
			0.250001	0.678219	2.23414	3.95198	9.85518	15.0852	11.0891	4.51861	6.60243	4.14492	4.25921	0.581133	9.23726	0.88199	1.43685	1.33808	1.69275	0.149997	0.818402	1.39286	0.737228	1.30807	0.356959	0.77296	1.76203	4.25618	10.4976	15.6695	12.1096	5.59047	4.95265	4.307	3.98811	0.60263	9.30666
			0.250267	0.678659	2.23607	3.95424	9.86098	15.0969	11.1003	4.52212	6.60922	4.15059	4.26296	0.582238	9.25029	0.882671	1.43817	1.33953	1.69473	0.150091	0.818845	1.39393	0.738065	1.30891	0.357216	0.77344	1.76348	4.2588	10.5025	15.6831	12.1207	5.59542	4.95798	4.31241	3.99242	0.603551	9.31913
			0.250533	0.679098	2.238	3.95649	9.86678	15.1086	11.1115	4.52563	6.61601	4.15627	4.26671	0.583342	9.26331	0.883352	1.43949	1.34098	1.69671	0.150185	0.819288	1.39501	0.738902	1.30974	0.357472	0.77392	1.76493	4.26141	10.5074	15.6967	12.1317	5.60038	4.9633	4.31783	3.99673	0.604472	9.3316
			0.250799	0.679538	2.23994	3.95875	9.87257	15.1203	11.1228	4.52914	6.6228	4.16194	4.27047	0.584447	9.27634	0.884033	1.44081	1.34242	1.6987	0.150279	0.819732	1.39609	0.739739	1.31058	0.357728	0.7744	1.76637	4.26403	10.5123	15.7103	12.1427	5.60533	4.96863	4.32324	4.00104	0.605392	9.34408
			0.251065	0.679977	2.24187	3.96101	9.87837	15.132	11.134	4.53265	6.6296	4.16761	4.27422	0.585552	9.28937	0.884714	1.44213	1.34387	1.70068	0.150374	0.820175	1.39717	0.740575	1.31142	0.357984	0.77488	1.76782	4.26664	10.5171	15.724	12.1537	5.61029	4.97395	4.32865	4.00535	0.606313	9.35655
			0.251331	0.680417	2.2438	3.96327	9.88417	15.1437	11.1452	4.53615	6.63639	4.17328	4.27797	0.586656	9.3024	0.885394	1.44346	1.34531	1.70266	0.150468	0.820618	1.39824	0.741412	1.31225	0.358241	0.77536	1.76927	4.26925	10.522	15.7376	12.1648	5.61525	4.97928	4.33407	4.00966	0.607234	9.36902
			0.251597	0.680856	2.24574	3.96552	9.88996	15.1554	11.1564	4.53966	6.64318	4.17895	4.28172	0.587761	9.31543	0.886075	1.44478	1.34676	1.70465	0.150562	0.821062	1.39932	0.742249	1.31309	0.358497	0.77584	1.77071	4.27187	10.5269	15.7512	12.1758	5.6202	4.9846	4.33948	4.01397	0.608154	9.3815
			0.251863	0.681296	2.24767	3.96778	9.89576	15.1671	11.1677	4.54317	6.64997	4.18463	4.28548	0.588865	9.32845	0.886756	1.4461	1.34821	1.70663	0.150656	0.821505	1.4004	0.743086	1.31393	0.358753	0.77632	1.77216	4.27448	10.5318	15.7649	12.1868	5.62516	4.98993	4.34489	4.01828	0.609075	9.39397
			0.252129	0.681736	2.2496	3.97004	9.90156	15.1788	11.1789	4.54668	6.65677	4.1903	4.28923	0.58997	9.34148	0.887437	1.44742	1.34965	1.70861	0.15075	0.821948	1.40148	0.743922	1.31477	0.35901	0.7768	1.77361	4.2771	10.5367	15.7785	12.1978	5.63012	4.99525	4.35031	4.02259	0.609996	9.40644
			0.252395	0.682175	2.25154	3.97229	9.90735	15.1905	11.1901	4.55019	6.66356	4.19597	4.29298	0.591075	9.35451	0.888118	1.44874	1.3511	1.7106	0.150844	0.822391	1.40255	0.744759	1.3156	0.359266	0.77728	1.77505	4.27971	10.5415	15.7921	12.2089	5.63507	5.00058	4.35572	4.0269	0.610917	9.41891
			0.252661	0.682615	2.25347	3.97455	9.91315	15.2022	11.2014	4.5537	6.67035	4.20164	4.29673	0.592179	9.36754	0.888799	1.45006	1.35255	1.71258	0.150938	0.822835	1.40363	0.745596	1.31644	0.359522	0.777761	1.7765	4.28232	10.5464	15.8058	12.2199	5.64003	5.00591	4.36114	4.03121	0.611837	9.43139
			0.252927	0.683054	2.2554	3.97681	9.91895	15.2139	11.2126	4.55721	6.67714	4.20732	4.30048	0.593284	9.38056	0.889479	1.45138	1.35399	1.71456	0.151033	0.823278	1.40471	0.746432	1.31728	0.359778	0.778241	1.77795	4.28494	10.5513	15.8194	12.2309	5.64498	5.01123	4.36655	4.03552	0.612758	9.44386
			0.253193	0.683494	2.25734	3.97907	9.92474	15.2256	11.2238	4.56072	6.68394	4.21299	4.30424	0.594388	9.39359	0.89016	1.4527	1.35544	1.71655	0.151127	0.823721	1.40579	0.747269	1.31811	0.360035	0.778721	1.77939	4.28755	10.5562	15.833	12.242	5.64994	5.01656	4.37196	4.03983	0.613679	9.45633
			0.253459	0.683934	2.25927	3.98132	9.93054	15.2373	11.2351	4.56423	6.69073	4.21866	4.30799	0.595493	9.40662	0.890841	1.45402	1.35689	1.71853	0.151221	0.824165	1.40686	0.748106	1.31895	0.360291	0.779201	1.78084	4.29017	10.5611	15.8466	12.253	5.6549	5.02188	4.37738	4.04414	0.614599	9.46881
			0.253725	0.684373	2.2612	3.98358	9.93633	15.249	11.2463	4.56774	6.69752	4.22433	4.31174	0.596597	9.41965	0.891522	1.45535	1.35833	1.72051	0.151315	0.824608	1.40794	0.748943	1.31979	0.360547	0.779681	1.78229	4.29278	10.5659	15.8603	12.264	5.65985	5.02721	4.38279	4.04845	0.61552	9.48128
			0.253991	0.684813	2.26314	3.98584	9.94213	15.2607	11.2575	4.57125	6.70431	4.23001	4.31549	0.597702	9.43268	0.892203	1.45667	1.35978	1.7225	0.151409	0.825051	1.40902	0.749779	1.32062	0.360803	0.780161	1.78373	4.2954	10.5708	15.8739	12.275	5.66481	5.03253	4.3882	4.05276	0.616441	9.49375
			0.254257	0.685252	2.26507	3.9881	9.94793	15.2724	11.2688	4.57476	6.71111	4.23568	4.31925	0.598807	9.4457	0.892884	1.45799	1.36123	1.72448	0.151503	0.825495	1.4101	0.750616	1.32146	0.36106	0.780641	1.78518	4.29801	10.5757	15.8875	12.2861	5.66976	5.03786	4.39362	4.05707	0.617361	9.50623
			0.254523	0.685692	2.267	3.99035	9.95372	15.2841	11.28	4.57827	6.7179	4.24135	4.323	0.599911	9.45873	0.893564	1.45931	1.36267	1.72646	0.151598	0.825938	1.41117	0.751453	1.3223	0.361316	0.781121	1.78663	4.30062	10.5806	15.9012	12.2971	5.67472	5.04318	4.39903	4.06138	0.618282	9.5187
			0.254789	0.686132	2.26894	3.99261	9.95952	15.2958	11.2912	4.58177	6.72469	4.24702	4.32675	0.601016	9.47176	0.894245	1.46063	1.36412	1.72845	0.151692	0.826381	1.41225	0.75229	1.32313	0.361572	0.781601	1.78807	4.30324	10.5855	15.9148	12.3081	5.67968	5.04851	4.40444	4.06569	0.619203	9.53117
			0.255055	0.686571	2.27087	3.99487	9.96532	15.3075	11.3025	4.58528	6.73148	4.25269	4.3305	0.60212	9.48479	0.894926	1.46195	1.36557	1.73043	0.151786	0.826825	1.41333	0.753126	1.32397	0.361828	0.782081	1.78952	4.30585	10.5903	15.9284	12.3191	5.68463	5.05383	4.40986	4.07	0.620124	9.54364
			0.255321	0.687011	2.27281	3.99712	9.97111	15.3193	11.3137	4.58879	6.73828	4.25837	4.33426	0.603225	9.49781	0.895607	1.46327	1.36701	1.73241	0.15188	0.827268	1.41441	0.753963	1.32481	0.362085	0.782561	1.79097	4.30847	10.5952	15.9421	12.3302	5.68959	5.05916	4.41527	4.07431	0.621044	9.55612
			0.255586	0.68745	2.27474	3.99938	9.97691	15.331	11.3249	4.5923	6.74507	4.26404	4.33801	0.60433	9.51084	0.896288	1.46459	1.36846	1.7344	0.151974	0.827711	1.41548	0.7548	1.32565	0.362341	0.783041	1.79241	4.31108	10.6001	15.9557	12.3412	5.69455	5.06448	4.42068	4.07862	0.621965	9.56859
			0.255852	0.68789	2.27667	4.00164	9.98271	15.3427	11.3362	4.59581	6.75186	4.26971	4.34176	0.605434	9.52387	0.896969	1.46592	1.3699	1.73638	0.152068	0.828155	1.41656	0.755637	1.32648	0.362597	0.783522	1.79386	4.31369	10.605	15.9693	12.3522	5.6995	5.06981	4.4261	4.08293	0.622886	9.58106
			0.256118	0.688329	2.27861	4.0039	9.9885	15.3544	11.3474	4.59932	6.75865	4.27538	4.34551	0.606539	9.5369	0.89765	1.46724	1.37135	1.73836	0.152162	0.828598	1.41764	0.756473	1.32732	0.362853	0.784002	1.79531	4.31631	10.6099	15.983	12.3633	5.70446	5.07514	4.43151	4.08724	0.623806	9.59354
			0.256384	0.688769	2.28054	4.00615	9.9943	15.3661	11.3586	4.60283	6.76545	4.28106	4.34927	0.607643	9.54992	0.89833	1.46856	1.3728	1.74035	0.152257	0.829041	1.41872	0.75731	1.32816	0.36311	0.784482	1.79675	4.31892	10.6147	15.9966	12.3743	5.70941	5.08046	4.43692	4.09155	0.624727	9.60601
			0.25665	0.689209	2.28247	4.00841	10.0001	15.3778	11.3699	4.60634	6.77224	4.28673	4.35302	0.608748	9.56295	0.899011	1.46988	1.37424	1.74233	0.152351	0.829484	1.41979	0.758147	1.32899	0.363366	0.784962	1.7982	4.32154	10.6196	16.0102	12.3853	5.71437	5.08579	4.44234	4.09586	0.625648	9.61848
			0.256916	0.689648	2.28441	4.01067	10.0059	15.3895	11.3811	4.60985	6.77903	4.2924	4.35677	0.609852	9.57598	0.899692	1.4712	1.37569	1.74431	0.152445	0.829928	1.42087	0.758984	1.32983	0.363622	0.785442	1.79965	4.32415	10.6245	16.0238	12.3963	5.71933	5.09111	4.44775	4.10017	0.626568	9.63096
			0.257182	0.690088	2.28634	4.01293	10.0117	15.4012	11.3923	4.61336	6.78582	4.29807	4.36052	0.610957	9.58901	0.900373	1.47252	1.37714	1.7463	0.152539	0.830371	1.42195	0.75982	1.33067	0.363878	0.785922	1.80109	4.32677	10.6294	16.0375	12.4074	5.72428	5.09644	4.45316	4.10448	0.627489	9.64343
			0.257448	0.690527	2.28827	4.01518	10.0175	15.4129	11.4036	4.61687	6.79262	4.30375	4.36427	0.612062	9.60204	0.901054	1.47384	1.37858	1.74828	0.152633	0.830814	1.42303	0.760657	1.3315	0.364135	0.786402	1.80254	4.32938	10.6343	16.0511	12.4184	5.72924	5.10176	4.45858	4.10878	0.62841	9.6559
			0.257714	0.690967	2.29021	4.01744	10.0233	15.4246	11.4148	4.62038	6.79941	4.30942	4.36803	0.613166	9.61506	0.901735	1.47516	1.38003	1.75026	0.152727	0.831258	1.42411	0.761494	1.33234	0.364391	0.786882	1.80399	4.33199	10.6391	16.0647	12.4294	5.7342	5.10709	4.46399	4.11309	0.629331	9.66838
			0.25798	0.691407	2.29214	4.0197	10.0291	15.4363	11.426	4.62389	6.8062	4.31509	4.37178	0.614271	9.62809	0.902415	1.47648	1.38148	1.75225	0.152821	0.831701	1.42518	0.762331	1.33318	0.364647	0.787362	1.80543	4.33461	10.644	16.0784	12.4404	5.73915	5.11241	4.4694	4.1174	0.630251	9.68085
			0.258246	0.691846	2.29407	4.02195	10.0349	15.448	11.4373	4.62739	6.81299	4.32076	4.37553	0.615375	9.64112	0.903096	1.47781	1.38292	1.75423	0.152916	0.832144	1.42626	0.763167	1.33401	0.364903	0.787842	1.80688	4.33722	10.6489	16.092	12.4515	5.74411	5.11774	4.47482	4.12171	0.631172	9.69332
			0.258512	0.692286	2.29601	4.02421	10.0407	15.4597	11.4485	4.6309	6.81978	4.32644	4.37928	0.61648	9.65415	0.903777	1.47913	1.38437	1.75621	0.15301	0.832588	1.42734	0.764004	1.33485	0.36516	0.788322	1.80833	4.33984	10.6538	16.1056	12.4625	5.74906	5.12306	4.48023	4.12602	0.632093	9.70579
			0.258778	0.692725	2.29794	4.02647	10.0465	15.4714	11.4597	4.63441	6.82658	4.33211	4.38304	0.617585	9.66717	0.904458	1.48045	1.38582	1.7582	0.153104	0.833031	1.42842	0.764841	1.33569	0.365416	0.788803	1.80977	4.34245	10.6587	16.1193	12.4735	5.75402	5.12839	4.48565	4.13033	0.633013	9.71827
			0.259044	0.693165	2.29987	4.02873	10.0523	15.4831	11.471	4.63792	6.83337	4.33778	4.38679	0.618689	9.6802	0.905139	1.48177	1.38726	1.76018	0.153198	0.833474	1.42949	0.765678	1.33653	0.365672	0.789283	1.81122	4.34506	10.6635	16.1329	12.4846	5.75898	5.13371	4.49106	4.13464	0.633934	9.73074
			0.25931	0.693605	2.30181	4.03098	10.0581	15.4948	11.4822	4.64143	6.84016	4.34345	4.39054	0.619794	9.69323	0.90582	1.48309	1.38871	1.76216	0.153292	0.833918	1.43057	0.766514	1.33736	0.365929	0.789763	1.81267	4.34768	10.6684	16.1465	12.4956	5.76393	5.13904	4.49647	4.13895	0.634855	9.74321
			0.259576	0.694044	2.30374	4.03324	10.0639	15.5065	11.4934	4.64494	6.84695	4.34912	4.39429	0.620898	9.70626	0.9065	1.48441	1.39016	1.76415	0.153386	0.834361	1.43165	0.767351	1.3382	0.366185	0.790243	1.81411	4.35029	10.6733	16.1601	12.5066	5.76889	5.14437	4.50189	4.14326	0.635775	9.75569
			0.259842	0.694484	2.30567	4.0355	10.0697	15.5182	11.5047	4.64845	6.85375	4.3548	4.39805	0.622003	9.71929	0.907181	1.48573	1.3916	1.76613	0.153481	0.834804	1.43273	0.768188	1.33904	0.366441	0.790723	1.81556	4.35291	10.6782	16.1738	12.5176	5.77384	5.14969	4.5073	4.14757	0.636696	9.76816
			0.260108	0.694923	2.30761	4.03776	10.0754	15.5299	11.5159	4.65196	6.86054	4.36047	4.4018	0.623107	9.73231	0.907862	1.48705	1.39305	1.76811	0.153575	0.835247	1.4338	0.769024	1.33987	0.366697	0.791203	1.81701	4.35552	10.6831	16.1874	12.5287	5.7788	5.15502	4.51271	4.15188	0.637617	9.78063
			0.260374	0.695363	2.30954	4.04001	10.0812	15.5416	11.5271	4.65547	6.86733	4.36614	4.40555	0.624212	9.74534	0.908543	1.48838	1.39449	1.7701	0.153669	0.835691	1.43488	0.769861	1.34071	0.366954	0.791683	1.81845	4.35814	10.6879	16.201	12.5397	5.78376	5.16034	4.51813	4.15619	0.638538	9.79311
			0.26064	0.695803	2.31147	4.04227	10.087	15.5533	11.5384	4.65898	6.87412	4.37181	4.4093	0.625317	9.75837	0.909224	1.4897	1.39594	1.77208	0.153763	0.836134	1.43596	0.770698	1.34155	0.36721	0.792163	1.8199	4.36075	10.6928	16.2147	12.5507	5.78871	5.16567	4.52354	4.1605	0.639458	9.80558
			0.260906	0.696242	2.31341	4.04453	10.0928	15.565	11.5496	4.66249	6.88092	4.37749	4.41306	0.626421	9.7714	0.909905	1.49102	1.39739	1.77406	0.153857	0.836577	1.43704	0.771535	1.34238	0.367466	0.792643	1.82135	4.36336	10.6977	16.2283	12.5617	5.79367	5.17099	4.52895	4.16481	0.640379	9.81805
			0.261172	0.696682	2.31534	4.04679	10.0986	15.5767	11.5608	4.666	6.88771	4.38316	4.41681	0.627526	9.78442	0.910586	1.49234	1.39883	1.77605	0.153951	0.837021	1.43811	0.772371	1.34322	0.367722	0.793123	1.82279	4.36598	10.7026	16.2419	12.5728	5.79863	5.17632	4.53437	4.16912	0.6413	9.83052
			0.261438	0.697121	2.31727	4.04904	10.1044	15.5884	11.5721	4.6695	6.8945	4.38883	4.42056	0.62863	9.79745	0.911266	1.49366	1.40028	1.77803	0.154045	0.837464	1.43919	0.773208	1.34406	0.367979	0.793603	1.82424	4.36859	10.7075	16.2556	12.5838	5.80358	5.18164	4.53978	4.17343	0.64222	9.843
			0.261704	0.697561	2.31921	4.0513	10.1102	15.6001	11.5833	4.67301	6.90129	4.3945	4.42431	0.629735	9.81048	0.911947	1.49498	1.40173	1.78001	0.15414	0.837907	1.44027	0.774045	1.34489	0.368235	0.794083	1.82569	4.37121	10.7123	16.2692	12.5948	5.80854	5.18697	4.54519	4.17774	0.643141	9.85547
			0.26197	0.698	2.32114	4.05356	10.116	15.6118	11.5945	4.67652	6.90809	4.40018	4.42806	0.630839	9.82351	0.912628	1.4963	1.40317	1.782	0.154234	0.838351	1.44135	0.774882	1.34573	0.368491	0.794564	1.82713	4.37382	10.7172	16.2828	12.6058	5.81349	5.19229	4.55061	4.18205	0.644062	9.86794
			0.262236	0.69844	2.32308	4.05581	10.1218	15.6235	11.6058	4.68003	6.91488	4.40585	4.43182	0.631944	9.83654	0.913309	1.49762	1.40462	1.78398	0.154328	0.838794	1.44242	0.775718	1.34657	0.368747	0.795044	1.82858	4.37643	10.7221	16.2964	12.6169	5.81845	5.19762	4.55602	4.18636	0.644983	9.88042
			0.262502	0.69888	2.32501	4.05807	10.1276	15.6352	11.617	4.68354	6.92167	4.41152	4.43557	0.633049	9.84956	0.91399	1.49894	1.40607	1.78596	0.154422	0.839237	1.4435	0.776555	1.3474	0.369004	0.795524	1.83003	4.37905	10.727	16.3101	12.6279	5.82341	5.20294	4.56143	4.19067	0.645903	9.89289
			0.262768	0.699319	2.32694	4.06033	10.1334	15.6469	11.6282	4.68705	6.92846	4.41719	4.43932	0.634153	9.86259	0.914671	1.50027	1.40751	1.78795	0.154516	0.839681	1.44458	0.777392	1.34824	0.36926	0.796004	1.83147	4.38166	10.7318	16.3237	12.6389	5.82836	5.20827	4.56685	4.19498	0.646824	9.90536
			0.263034	0.699759	2.32888	4.06259	10.1392	15.6586	11.6395	4.69056	6.93526	4.42287	4.44307	0.635258	9.87562	0.915351	1.50159	1.40896	1.78993	0.15461	0.840124	1.44566	0.778229	1.34908	0.369516	0.796484	1.83292	4.38428	10.7367	16.3373	12.65	5.83332	5.2136	4.57226	4.19929	0.647745	9.91784
			0.2633	0.700198	2.33081	4.06484	10.145	15.6703	11.6507	4.69407	6.94205	4.42854	4.44683	0.636362	9.88865	0.916032	1.50291	1.41041	1.79191	0.154704	0.840567	1.44673	0.779065	1.34992	0.369772	0.796964	1.83437	4.38689	10.7416	16.351	12.661	5.83827	5.21892	4.57767	4.2036	0.648665	9.93031
			0.263566	0.700638	2.33274	4.0671	10.1508	15.682	11.6619	4.69758	6.94884	4.43421	4.45058	0.637467	9.90167	0.916713	1.50423	1.41185	1.7939	0.154799	0.841011	1.44781	0.779902	1.35075	0.370029	0.797444	1.83581	4.3895	10.7465	16.3646	12.672	5.84323	5.22425	4.58309	4.20791	0.649586	9.94278
			0.263832	0.701078	2.33468	4.06936	10.1566	15.6937	11.6732	4.70109	6.95563	4.43988	4.45433	0.638572	9.9147	0.917394	1.50555	1.4133	1.79588	0.154893	0.841454	1.44889	0.780739	1.35159	0.370285	0.797924	1.83726	4.39212	10.7514	16.3782	12.683	5.84819	5.22957	4.5885	4.21222	0.650507	9.95525
			0.264098	0.701517	2.33661	4.07162	10.1624	15.7054	11.6844	4.7046	6.96243	4.44555	4.45808	0.639676	9.92773	0.918075	1.50687	1.41475	1.79786	0.154987	0.841897	1.44997	0.781576	1.35243	0.370541	0.798404	1.83871	4.39473	10.7562	16.3919	12.6941	5.85314	5.2349	4.59391	4.21653	0.651427	9.96773
			0.264364	0.701957	2.33854	4.07387	10.1682	15.7171	11.6956	4.70811	6.96922	4.45123	4.46184	0.640781	9.94076	0.918756	1.50819	1.41619	1.79985	0.155081	0.84234	1.45104	0.782412	1.35326	0.370797	0.798884	1.84015	4.39735	10.7611	16.4055	12.7051	5.8581	5.24022	4.59933	4.22084	0.652348	9.9802
			0.26463	0.702396	2.34048	4.07613	10.174	15.7289	11.7069	4.71162	6.97601	4.4569	4.46559	0.641885	9.95378	0.919436	1.50951	1.41764	1.80183	0.155175	0.842784	1.45212	0.783249	1.3541	0.371054	0.799364	1.8416	4.39996	10.766	16.4191	12.7161	5.86306	5.24555	4.60474	4.22515	0.653269	9.99267
			0.264896	0.702836	2.34241	4.07839	10.1798	15.7406	11.7181	4.71512	6.9828	4.46257	4.46934	0.64299	9.96681	0.920117	1.51084	1.41908	1.80382	0.155269	0.843227	1.4532	0.784086	1.35494	0.37131	0.799845	1.84305	4.40258	10.7709	16.4328	12.7271	5.86801	5.25087	4.61016	4.22946	0.65419	10.0051
			0.265162	0.703276	2.34434	4.08064	10.1856	15.7523	11.7293	4.71863	6.9896	4.46824	4.47309	0.644094	9.97984	0.920798	1.51216	1.42053	1.8058	0.155364	0.84367	1.45428	0.784923	1.35577	0.371566	0.800325	1.84449	4.40519	10.7758	16.4464	12.7382	5.87297	5.2562	4.61557	4.23377	0.65511	10.0176
			0.265428	0.703715	2.34628	4.0829	10.1914	15.764	11.7406	4.72214	6.99639	4.47392	4.47685	0.645199	9.99287	0.921479	1.51348	1.42198	1.80778	0.155458	0.844114	1.45536	0.785759	1.35661	0.371823	0.800805	1.84594	4.4078	10.7806	16.46	12.7492	5.87792	5.26152	4.62098	4.23808	0.656031	10.0301
			0.265694	0.704155	2.34821	4.08516	10.1972	15.7757	11.7518	4.72565	7.00318	4.47959	4.4806	0.646304	10.0059	0.92216	1.5148	1.42342	1.80977	0.155552	0.844557	1.45643	0.786596	1.35745	0.372079	0.801285	1.84739	4.41042	10.7855	16.4736	12.7602	5.88288	5.26685	4.6264	4.24238	0.656952	10.0426
			0.26596	0.704594	2.35014	4.08742	10.203	15.7874	11.763	4.72916	7.00997	4.48526	4.48435	0.647408	10.0189	0.922841	1.51612	1.42487	1.81175	0.155646	0.845	1.45751	0.787433	1.35828	0.372335	0.801765	1.84883	4.41303	10.7904	16.4873	12.7713	5.88784	5.27217	4.63181	4.24669	0.657872	10.055
			0.266226	0.705034	2.35208	4.08967	10.2088	15.7991	11.7743	4.73267	7.01677	4.49093	4.4881	0.648513	10.032	0.923522	1.51744	1.42632	1.81373	0.15574	0.845444	1.45859	0.78827	1.35912	0.372591	0.802245	1.85028	4.41565	10.7953	16.5009	12.7823	5.89279	5.2775	4.63722	4.251	0.658793	10.0675
			0.266492	0.705473	2.35401	4.09193	10.2146	15.8108	11.7855	4.73618	7.02356	4.49661	4.49185	0.649617	10.045	0.924202	1.51876	1.42776	1.81572	0.155834	0.845887	1.45967	0.789106	1.35996	0.372848	0.802725	1.85173	4.41826	10.8002	16.5145	12.7933	5.89775	5.28282	4.64264	4.25531	0.659714	10.08
			0.266758	0.705913	2.35594	4.09419	10.2204	15.8225	11.7967	4.73969	7.03035	4.50228	4.49561	0.650722	10.058	0.924883	1.52008	1.42921	1.8177	0.155928	0.84633	1.46074	0.789943	1.3608	0.373104	0.803205	1.85317	4.42087	10.805	16.5282	12.8043	5.90271	5.28815	4.64805	4.25962	0.660634	10.0925
			0.267024	0.706353	2.35788	4.09645	10.2262	15.8342	11.808	4.7432	7.03714	4.50795	4.49936	0.651827	10.071	0.925564	1.5214	1.43066	1.81968	0.156023	0.846774	1.46182	0.79078	1.36163	0.37336	0.803685	1.85462	4.42349	10.8099	16.5418	12.8154	5.90766	5.29348	4.65346	4.26393	0.661555	10.1049
			0.26729	0.706792	2.35981	4.0987	10.232	15.8459	11.8192	4.74671	7.04394	4.51362	4.50311	0.652931	10.0841	0.926245	1.52273	1.4321	1.82167	0.156117	0.847217	1.4629	0.791616	1.36247	0.373616	0.804165	1.85607	4.4261	10.8148	16.5554	12.8264	5.91262	5.2988	4.65888	4.26824	0.662476	10.1174
			0.267556	0.707232	2.36174	4.10096	10.2377	15.8576	11.8304	4.75022	7.05073	4.51929	4.50686	0.654036	10.0971	0.926926	1.52405	1.43355	1.82365	0.156211	0.84766	1.46398	0.792453	1.36331	0.373873	0.804645	1.85751	4.42872	10.8197	16.5691	12.8374	5.91757	5.30413	4.66429	4.27255	0.663397	10.1299
			0.267822	0.707671	2.36368	4.10322	10.2435	15.8693	11.8417	4.75373	7.05752	4.52497	4.51062	0.65514	10.1101	0.927607	1.52537	1.435	1.82563	0.156305	0.848104	1.46505	0.79329	1.36414	0.374129	0.805125	1.85896	4.43133	10.8246	16.5827	12.8484	5.92253	5.30945	4.6697	4.27686	0.664317	10.1424
			0.268088	0.708111	2.36561	4.10548	10.2493	15.881	11.8529	4.75724	7.06431	4.53064	4.51437	0.656245	10.1231	0.928287	1.52669	1.43644	1.82762	0.156399	0.848547	1.46613	0.794127	1.36498	0.374385	0.805606	1.86041	4.43395	10.8294	16.5963	12.8595	5.92749	5.31478	4.67512	4.28117	0.665238	10.1548
			0.268354	0.708551	2.36754	4.10773	10.2551	15.8927	11.8641	4.76074	7.07111	4.53631	4.51812	0.657349	10.1362	0.928968	1.52801	1.43789	1.8296	0.156493	0.84899	1.46721	0.794963	1.36582	0.374641	0.806086	1.86185	4.43656	10.8343	16.6099	12.8705	5.93244	5.3201	4.68053	4.28548	0.666159	10.1673
			0.26862	0.70899	2.36948	4.10999	10.2609	15.9044	11.8754	4.76425	7.0779	4.54198	4.52187	0.658454	10.1492	0.929649	1.52933	1.43934	1.83158	0.156587	0.849433	1.46829	0.7958	1.36665	0.374898	0.806566	1.8633	4.43917	10.8392	16.6236	12.8815	5.9374	5.32543	4.68594	4.28979	0.667079	10.1798
			0.268886	0.70943	2.37141	4.11225	10.2667	15.9161	11.8866	4.76776	7.08469	4.54766	4.52563	0.659559	10.1622	0.93033	1.53065	1.44078	1.83357	0.156682	0.849877	1.46936	0.796637	1.36749	0.375154	0.807046	1.86475	4.44179	10.8441	16.6372	12.8926	5.94235	5.33075	4.69136	4.2941	0.668	10.1922
			0.269152	0.709869	2.37334	4.1145	10.2725	15.9278	11.8978	4.77127	7.09148	4.55333	4.52938	0.660663	10.1753	0.931011	1.53197	1.44223	1.83555	0.156776	0.85032	1.47044	0.797474	1.36833	0.37541	0.807526	1.86619	4.4444	10.849	16.6508	12.9036	5.94731	5.33608	4.69677	4.29841	0.668921	10.2047
			0.269418	0.710309	2.37528	4.11676	10.2783	15.9395	11.9091	4.77478	7.09827	4.559	4.53313	0.661768	10.1883	0.931692	1.5333	1.44367	1.83753	0.15687	0.850763	1.47152	0.79831	1.36916	0.375666	0.808006	1.86764	4.44702	10.8538	16.6645	12.9146	5.95227	5.3414	4.70218	4.30272	0.669841	10.2172
			0.269684	0.710749	2.37721	4.11902	10.2841	15.9512	11.9203	4.77829	7.10507	4.56467	4.53688	0.662872	10.2013	0.932372	1.53462	1.44512	1.83952	0.156964	0.851207	1.4726	0.799147	1.37	0.375923	0.808486	1.86909	4.44963	10.8587	16.6781	12.9256	5.95722	5.34673	4.7076	4.30703	0.670762	10.2297
			0.26995	0.711188	2.37915	4.12128	10.2899	15.9629	11.9315	4.7818	7.11186	4.57035	4.54064	0.663977	10.2143	0.933053	1.53594	1.44657	1.8415	0.157058	0.85165	1.47367	0.799984	1.37084	0.376179	0.808966	1.87053	4.45224	10.8636	16.6917	12.9367	5.96218	5.35205	4.71301	4.31134	0.671683	10.2421
			0.270216	0.711628	2.38108	4.12353	10.2957	15.9746	11.9428	4.78531	7.11865	4.57602	4.54439	0.665082	10.2274	0.933734	1.53726	1.44801	1.84348	0.157152	0.852093	1.47475	0.800821	1.37168	0.376435	0.809446	1.87198	4.45486	10.8685	16.7054	12.9477	5.96714	5.35738	4.71842	4.31565	0.672604	10.2546
			0.270482	0.712067	2.38301	4.12579	10.3015	15.9863	11.954	4.78882	7.12544	4.58169	4.54814	0.666186	10.2404	0.934415	1.53858	1.44946	1.84547	0.157247	0.852537	1.47583	0.801657	1.37251	0.376691	0.809926	1.87343	4.45747	10.8734	16.719	12.9587	5.97209	5.36271	4.72384	4.31996	0.673524	10.2671
			minus 2 std trajectory
			'Vermis I&II'	'Lobule III (left)'	'Lobule IV (left)'	'Lobule V (left)'	'Lobule VI (left)'	'Lobule Crus I (left)'	'Lobule Crus II (left)'	'Lobule VIIB (left)'	'Lobule VIIIA (left)'	'Lobule VIIIB (left)'	'Lobule IX (left)'	'Lobule X (left)'	'CM (left)'	'Vermis III'	'Vermis IV'	'Vermis V'	'Vermis VI'	'Vermis VIIA'	'Vermis VIIB'	'Vermis VIIIA'	'Vermis VIIIB'	'Vermis IX'	'Vermis X'	'Lobule III (right)'	'Lobule IV (right)'	'Lobule V (right)'	'Lobule VI (right)'	'Lobule Crus I (right)'	'Lobule Crus II (right)'	'Lobule VIIB (right)'	'Lobule VIIIA (right)'	'Lobule VIIIB (right)'	'Lobule IX (right)'	'Lobule X (right)'	'CM (right)'
			0.115026	0.368854	1.18686	2.43671	5.94193	9.23496	6.3714	2.71833	3.99684	2.41808	1.99053	0.338274	5.98714	0.429115	0.692994	0.642018	0.945239	0.0642013	0.465249	0.747259	0.36652	0.751699	0.205696	0.418217	0.959354	2.69822	6.46579	9.45366	7.08906	3.29851	2.94116	2.4526	1.94826	0.355685	6.00691
			0.115292	0.369294	1.18879	2.43896	5.94772	9.24666	6.38263	2.72184	4.00364	2.42375	1.99428	0.339378	6.00017	0.429796	0.694315	0.643464	0.947223	0.0642955	0.465693	0.748337	0.367356	0.752535	0.205953	0.418697	0.960801	2.70084	6.47067	9.46729	7.10009	3.30346	2.94649	2.45801	1.95257	0.356606	6.01938
			0.115558	0.369733	1.19073	2.44122	5.95352	9.25836	6.39387	2.72535	4.01043	2.42943	1.99803	0.340483	6.0132	0.430477	0.695636	0.644911	0.949206	0.0643896	0.466136	0.749414	0.368193	0.753372	0.206209	0.419177	0.962248	2.70345	6.47555	9.48092	7.11112	3.30842	2.95181	2.46343	1.95688	0.357527	6.03186
			0.115824	0.370173	1.19266	2.44348	5.95932	9.27006	6.4051	2.72886	4.01722	2.4351	2.00178	0.341588	6.02623	0.431157	0.696957	0.646357	0.951189	0.0644838	0.466579	0.750492	0.36903	0.754209	0.206465	0.419657	0.963694	2.70607	6.48043	9.49455	7.12214	3.31338	2.95714	2.46884	1.96119	0.358448	6.04433
			0.11609	0.370612	1.19459	2.44574	5.96511	9.28177	6.41633	2.73237	4.02401	2.44077	2.00554	0.342692	6.03925	0.431838	0.698279	0.647804	0.953173	0.0645779	0.467023	0.75157	0.369867	0.755046	0.206721	0.420137	0.965141	2.70868	6.48531	9.50818	7.13317	3.31833	2.96246	2.47426	1.9655	0.359368	6.0568
			0.116356	0.371052	1.19653	2.44799	5.97091	9.29347	6.42757	2.73588	4.03081	2.44644	2.00929	0.343797	6.05228	0.432519	0.6996	0.64925	0.955156	0.0646721	0.467466	0.752647	0.370703	0.755883	0.206978	0.420617	0.966588	2.71129	6.49019	9.52181	7.1442	3.32329	2.96779	2.47967	1.96981	0.360289	6.06928
			0.116622	0.371492	1.19846	2.45025	5.9767	9.30517	6.4388	2.73939	4.0376	2.45211	2.01304	0.344901	6.06531	0.4332	0.700921	0.650697	0.95714	0.0647662	0.467909	0.753725	0.37154	0.75672	0.207234	0.421097	0.968034	2.71391	6.49507	9.53544	7.15522	3.32825	2.97311	2.48508	1.97412	0.36121	6.08175
			0.116888	0.371931	1.20039	2.45251	5.9825	9.31688	6.45003	2.7429	4.04439	2.45779	2.01679	0.346006	6.07834	0.433881	0.702242	0.652143	0.959123	0.0648604	0.468353	0.754802	0.372377	0.757557	0.20749	0.421578	0.969481	2.71652	6.49995	9.54907	7.16625	3.3332	2.97844	2.4905	1.97843	0.36213	6.09422
			0.117154	0.372371	1.20233	2.45477	5.9883	9.32858	6.46127	2.74641	4.05118	2.46346	2.02054	0.34711	6.09136	0.434562	0.703563	0.65359	0.961106	0.0649545	0.468796	0.75588	0.373214	0.758394	0.207746	0.422058	0.970928	2.71914	6.50483	9.5627	7.17728	3.33816	2.98377	2.49591	1.98274	0.363051	6.1067
			0.11742	0.37281	1.20426	2.45702	5.99409	9.34028	6.4725	2.74992	4.05797	2.46913	2.0243	0.348215	6.10439	0.435242	0.704884	0.655036	0.96309	0.0650487	0.469239	0.756957	0.37405	0.759231	0.208003	0.422538	0.972374	2.72175	6.50971	9.57633	7.1883	3.34311	2.98909	2.50132	1.98705	0.363972	6.11917
			0.117686	0.37325	1.20619	2.45928	5.99989	9.35198	6.48373	2.75343	4.06477	2.4748	2.02805	0.34932	6.11742	0.435923	0.706206	0.656483	0.965073	0.0651428	0.469683	0.758035	0.374887	0.760068	0.208259	0.423018	0.973821	2.72437	6.51459	9.58997	7.19933	3.34807	2.99442	2.50674	1.99136	0.364892	6.13164
			0.117952	0.37369	1.20813	2.46154	6.00569	9.36369	6.49496	2.75694	4.07156	2.48048	2.0318	0.350424	6.13045	0.436604	0.707527	0.657929	0.967056	0.065237	0.470126	0.759113	0.375724	0.760905	0.208515	0.423498	0.975268	2.72698	6.51947	9.6036	7.21036	3.35303	2.99974	2.51215	1.99567	0.365813	6.14411
			0.118218	0.374129	1.21006	2.4638	6.01148	9.37539	6.5062	2.76045	4.07835	2.48615	2.03555	0.351529	6.14348	0.437285	0.708848	0.659376	0.96904	0.0653311	0.470569	0.76019	0.37656	0.761742	0.208771	0.423978	0.976715	2.72959	6.52435	9.61723	7.22139	3.35798	3.00507	2.51756	1.99998	0.366734	6.15659
			0.118484	0.374569	1.21199	2.46605	6.01728	9.38709	6.51743	2.76395	4.08514	2.49182	2.03931	0.352633	6.1565	0.437966	0.710169	0.660822	0.971023	0.0654253	0.471013	0.761268	0.377397	0.762578	0.209028	0.424458	0.978161	2.73221	6.52923	9.63086	7.23241	3.36294	3.01039	2.52298	2.00429	0.367655	6.16906
			0.11875	0.375008	1.21393	2.46831	6.02308	9.3988	6.52866	2.76746	4.09194	2.49749	2.04306	0.353738	6.16953	0.438647	0.71149	0.662269	0.973007	0.0655194	0.471456	0.762345	0.378234	0.763415	0.209284	0.424938	0.979608	2.73482	6.53411	9.64449	7.24344	3.36789	3.01572	2.52839	2.0086	0.368575	6.18153
			0.119016	0.375448	1.21586	2.47057	6.02887	9.4105	6.5399	2.77097	4.09873	2.50317	2.04681	0.354843	6.18256	0.439327	0.712811	0.663715	0.97499	0.0656136	0.471899	0.763423	0.379071	0.764252	0.20954	0.425418	0.981055	2.73744	6.53899	9.65812	7.25447	3.37285	3.02104	2.5338	2.01291	0.369496	6.19401
			0.119282	0.375888	1.21779	2.47282	6.03467	9.4222	6.55113	2.77448	4.10552	2.50884	2.05056	0.355947	6.19559	0.440008	0.714133	0.665161	0.976973	0.0657077	0.472342	0.7645	0.379907	0.765089	0.209797	0.425898	0.982501	2.74005	6.54387	9.67175	7.26549	3.37781	3.02637	2.53922	2.01722	0.370417	6.20648
			0.119548	0.376327	1.21973	2.47508	6.04047	9.4339	6.56236	2.77799	4.11231	2.51451	2.05432	0.357052	6.20861	0.440689	0.715454	0.666608	0.978957	0.0658019	0.472786	0.765578	0.380744	0.765926	0.210053	0.426378	0.983948	2.74266	6.54875	9.68538	7.27652	3.38276	3.03169	2.54463	2.02153	0.371337	6.21895
			0.119814	0.376767	1.22166	2.47734	6.04626	9.44561	6.5736	2.7815	4.11911	2.52018	2.05807	0.358156	6.22164	0.44137	0.716775	0.668054	0.98094	0.065896	0.473229	0.766656	0.381581	0.766763	0.210309	0.426858	0.985395	2.74528	6.55363	9.69901	7.28755	3.38772	3.03702	2.55004	2.02583	0.372258	6.23143
			0.12008	0.377206	1.22359	2.4796	6.05206	9.45731	6.58483	2.78501	4.1259	2.52586	2.06182	0.359261	6.23467	0.442051	0.718096	0.669501	0.982924	0.0659902	0.473672	0.767733	0.382418	0.7676	0.210565	0.427339	0.986841	2.74789	6.55851	9.71264	7.29858	3.39268	3.04234	2.55546	2.03014	0.373179	6.2439
			0.120346	0.377646	1.22553	2.48185	6.05785	9.46901	6.59606	2.78852	4.13269	2.53153	2.06557	0.360365	6.2477	0.442732	0.719417	0.670947	0.984907	0.0660843	0.474116	0.768811	0.383254	0.768437	0.210822	0.427819	0.988288	2.75051	6.56339	9.72627	7.3096	3.39763	3.04767	2.56087	2.03445	0.3741	6.25637
			0.120612	0.378085	1.22746	2.48411	6.06365	9.48072	6.60729	2.79203	4.13948	2.5372	2.06932	0.36147	6.26073	0.443413	0.720739	0.672394	0.98689	0.0661785	0.474559	0.769888	0.384091	0.769274	0.211078	0.428299	0.989735	2.75312	6.56827	9.7399	7.32063	3.40259	3.053	2.56628	2.03876	0.37502	6.26884
			0.120878	0.378525	1.2294	2.48637	6.06945	9.49242	6.61853	2.79554	4.14628	2.54287	2.07308	0.362575	6.27375	0.444093	0.72206	0.67384	0.988874	0.0662726	0.475002	0.770966	0.384928	0.770111	0.211334	0.428779	0.991181	2.75574	6.57315	9.75353	7.33166	3.40754	3.05832	2.5717	2.04307	0.375941	6.28132
			0.121144	0.378965	1.23133	2.48863	6.07524	9.50412	6.62976	2.79905	4.15307	2.54854	2.07683	0.363679	6.28678	0.444774	0.723381	0.675287	0.990857	0.0663668	0.475446	0.772043	0.385765	0.770948	0.21159	0.429259	0.992628	2.75835	6.57803	9.76716	7.34268	3.4125	3.06365	2.57711	2.04738	0.376862	6.29379
			0.12141	0.379404	1.23326	2.49088	6.08104	9.51582	6.64099	2.80256	4.15986	2.55422	2.08058	0.364784	6.29981	0.445455	0.724702	0.676733	0.992841	0.0664609	0.475889	0.773121	0.386601	0.771785	0.211847	0.429739	0.994075	2.76096	6.58291	9.78079	7.35371	3.41746	3.06897	2.58252	2.05169	0.377782	6.30626
			0.121676	0.379844	1.2352	2.49314	6.08684	9.52753	6.65223	2.80607	4.16665	2.55989	2.08433	0.365888	6.31284	0.446136	0.726023	0.67818	0.994824	0.0665551	0.476332	0.774199	0.387438	0.772621	0.212103	0.430219	0.995521	2.76358	6.58778	9.79442	7.36474	3.42241	3.0743	2.58794	2.056	0.378703	6.31874
			0.121942	0.380283	1.23713	2.4954	6.09263	9.53923	6.66346	2.80957	4.17345	2.56556	2.08809	0.366993	6.32586	0.446817	0.727344	0.679626	0.996807	0.0666492	0.476776	0.775276	0.388275	0.773458	0.212359	0.430699	0.996968	2.76619	6.59266	9.80805	7.37577	3.42737	3.07962	2.59335	2.06031	0.379624	6.33121
			0.122208	0.380723	1.23906	2.49765	6.09843	9.55093	6.67469	2.81308	4.18024	2.57123	2.09184	0.368098	6.33889	0.447498	0.728666	0.681073	0.998791	0.0667434	0.477219	0.776354	0.389112	0.774295	0.212615	0.431179	0.998415	2.76881	6.59754	9.82168	7.38679	3.43232	3.08495	2.59877	2.06462	0.380544	6.34368
			0.122474	0.381163	1.241	2.49991	6.10423	9.56264	6.68593	2.81659	4.18703	2.57691	2.09559	0.369202	6.35192	0.448178	0.729987	0.682519	1.00077	0.0668375	0.477662	0.777431	0.389948	0.775132	0.212872	0.431659	0.999861	2.77142	6.60242	9.83531	7.39782	3.43728	3.09027	2.60418	2.06893	0.381465	6.35616
			0.12274	0.381602	1.24293	2.50217	6.11002	9.57434	6.69716	2.8201	4.19382	2.58258	2.09934	0.370307	6.36495	0.448859	0.731308	0.683966	1.00276	0.0669317	0.478105	0.778509	0.390785	0.775969	0.213128	0.432139	1.00131	2.77403	6.6073	9.84894	7.40885	3.44224	3.0956	2.60959	2.07324	0.382386	6.36863
			0.123006	0.382042	1.24486	2.50443	6.11582	9.58604	6.70839	2.82361	4.20062	2.58825	2.1031	0.371411	6.37797	0.44954	0.732629	0.685412	1.00474	0.0670258	0.478549	0.779587	0.391622	0.776806	0.213384	0.43262	1.00275	2.77665	6.61218	9.86257	7.41987	3.44719	3.10092	2.61501	2.07755	0.383307	6.3811
			0.123272	0.382481	1.2468	2.50668	6.12161	9.59774	6.71962	2.82712	4.20741	2.59392	2.10685	0.372516	6.391	0.450221	0.73395	0.686859	1.00672	0.06712	0.478992	0.780664	0.392459	0.777643	0.21364	0.4331	1.0042	2.77926	6.61706	9.8762	7.4309	3.45215	3.10625	2.62042	2.08186	0.384227	6.39357
			0.123538	0.382921	1.24873	2.50894	6.12741	9.60945	6.73086	2.83063	4.2142	2.5996	2.1106	0.37362	6.40403	0.450902	0.735271	0.688305	1.00871	0.0672141	0.479435	0.781742	0.393295	0.77848	0.213897	0.43358	1.00565	2.78188	6.62194	9.88983	7.44193	3.45711	3.11157	2.62583	2.08617	0.385148	6.40605
			0.123804	0.383361	1.25066	2.5112	6.13321	9.62115	6.74209	2.83414	4.22099	2.60527	2.11435	0.374725	6.41706	0.451583	0.736593	0.689751	1.01069	0.0673083	0.479879	0.782819	0.394132	0.779317	0.214153	0.43406	1.00709	2.78449	6.62682	9.90346	7.45296	3.46206	3.1169	2.63125	2.09048	0.386069	6.41852
			0.12407	0.3838	1.2526	2.51346	6.139	9.63285	6.75332	2.83765	4.22779	2.61094	2.11811	0.37583	6.43009	0.452263	0.737914	0.691198	1.01267	0.0674024	0.480322	0.783897	0.394969	0.780154	0.214409	0.43454	1.00854	2.7871	6.6317	9.91709	7.46398	3.46702	3.12222	2.63666	2.09479	0.386989	6.43099
			0.124336	0.38424	1.25453	2.51571	6.1448	9.64456	6.76456	2.84116	4.23458	2.61661	2.12186	0.376934	6.44311	0.452944	0.739235	0.692644	1.01466	0.0674966	0.480765	0.784974	0.395806	0.780991	0.214665	0.43502	1.00999	2.78972	6.63658	9.93072	7.47501	3.47197	3.12755	2.64207	2.0991	0.38791	6.44347
			0.124602	0.384679	1.25646	2.51797	6.1506	9.65626	6.77579	2.84467	4.24137	2.62228	2.12561	0.378039	6.45614	0.453625	0.740556	0.694091	1.01664	0.0675907	0.481209	0.786052	0.396642	0.781827	0.214922	0.4355	1.01143	2.79233	6.64146	9.94435	7.48604	3.47693	3.13288	2.64749	2.10341	0.388831	6.45594
			0.124868	0.385119	1.2584	2.52023	6.15639	9.66796	6.78702	2.84818	4.24816	2.62796	2.12936	0.379143	6.46917	0.454306	0.741877	0.695537	1.01862	0.0676849	0.481652	0.78713	0.397479	0.782664	0.215178	0.43598	1.01288	2.79495	6.64634	9.95798	7.49706	3.48189	3.1382	2.6529	2.10772	0.389751	6.46841
			0.125134	0.385558	1.26033	2.52249	6.16219	9.67967	6.79826	2.85169	4.25496	2.63363	2.13311	0.380248	6.4822	0.454987	0.743199	0.696984	1.02061	0.067779	0.482095	0.788207	0.398316	0.783501	0.215434	0.43646	1.01433	2.79756	6.65122	9.97161	7.50809	3.48684	3.14353	2.65831	2.11203	0.390672	6.48089
			0.1254	0.385998	1.26226	2.52474	6.16799	9.69137	6.80949	2.85519	4.26175	2.6393	2.13687	0.381353	6.49522	0.455668	0.74452	0.69843	1.02259	0.0678732	0.482539	0.789285	0.399152	0.784338	0.21569	0.43694	1.01577	2.80018	6.6561	9.98524	7.51912	3.4918	3.14885	2.66373	2.11634	0.391593	6.49336
			0.125666	0.386438	1.2642	2.527	6.17378	9.70307	6.82072	2.8587	4.26854	2.64497	2.14062	0.382457	6.50825	0.456349	0.745841	0.699877	1.02457	0.0679673	0.482982	0.790362	0.399989	0.785175	0.215947	0.43742	1.01722	2.80279	6.66098	9.99887	7.53015	3.49676	3.15418	2.66914	2.12065	0.392514	6.50583
			0.125932	0.386877	1.26613	2.52926	6.17958	9.71477	6.83195	2.86221	4.27533	2.65065	2.14437	0.383562	6.52128	0.457029	0.747162	0.701323	1.02656	0.0680615	0.483425	0.79144	0.400826	0.786012	0.216203	0.4379	1.01867	2.8054	6.66586	10.0125	7.54117	3.50171	3.1595	2.67455	2.12496	0.393434	6.51831
			0.126198	0.387317	1.26806	2.53151	6.18537	9.72648	6.84319	2.86572	4.28213	2.65632	2.14812	0.384666	6.53431	0.45771	0.748483	0.70277	1.02854	0.0681556	0.483869	0.792517	0.401663	0.786849	0.216459	0.438381	1.02011	2.80802	6.67074	10.0261	7.5522	3.50667	3.16483	2.67997	2.12927	0.394355	6.53078
			0.126464	0.387756	1.27	2.53377	6.19117	9.73818	6.85442	2.86923	4.28892	2.66199	2.15188	0.385771	6.54734	0.458391	0.749804	0.704216	1.03052	0.0682498	0.484312	0.793595	0.402499	0.787686	0.216716	0.438861	1.02156	2.81063	6.67562	10.0398	7.56323	3.51162	3.17015	2.68538	2.13358	0.395276	6.54325
			0.12673	0.388196	1.27193	2.53603	6.19697	9.74988	6.86565	2.87274	4.29571	2.66766	2.15563	0.386875	6.56036	0.459072	0.751126	0.705663	1.03251	0.0683439	0.484755	0.794673	0.403336	0.788523	0.216972	0.439341	1.02301	2.81325	6.6805	10.0534	7.57425	3.51658	3.17548	2.69079	2.13789	0.396196	6.55572
			0.126995	0.388636	1.27386	2.53829	6.20276	9.76159	6.87689	2.87625	4.3025	2.67334	2.15938	0.38798	6.57339	0.459753	0.752447	0.707109	1.03449	0.0684381	0.485198	0.79575	0.404173	0.78936	0.217228	0.439821	1.02445	2.81586	6.68538	10.067	7.58528	3.52154	3.1808	2.69621	2.1422	0.397117	6.5682
			0.127261	0.389075	1.2758	2.54054	6.20856	9.77329	6.88812	2.87976	4.3093	2.67901	2.16313	0.389085	6.58642	0.460434	0.753768	0.708556	1.03648	0.0685322	0.485642	0.796828	0.40501	0.790197	0.217484	0.440301	1.0259	2.81847	6.69026	10.0807	7.59631	3.52649	3.18613	2.70162	2.14651	0.398038	6.58067
			0.127527	0.389515	1.27773	2.5428	6.21436	9.78499	6.89935	2.88327	4.31609	2.68468	2.16689	0.390189	6.59945	0.461114	0.755089	0.710002	1.03846	0.0686264	0.486085	0.797905	0.405846	0.791034	0.217741	0.440781	1.02735	2.82109	6.69514	10.0943	7.60734	3.53145	3.19145	2.70703	2.15082	0.398958	6.59314
			0.127793	0.389954	1.27967	2.54506	6.22015	9.79669	6.91059	2.88678	4.32288	2.69035	2.17064	0.391294	6.61247	0.461795	0.75641	0.711449	1.04044	0.0687205	0.486528	0.798983	0.406683	0.79187	0.217997	0.441261	1.02879	2.8237	6.70002	10.1079	7.61836	3.5364	3.19678	2.71245	2.15513	0.399879	6.60562
			0.128059	0.390394	1.2816	2.54732	6.22595	9.8084	6.92182	2.89029	4.32967	2.69603	2.17439	0.392398	6.6255	0.462476	0.757731	0.712895	1.04243	0.0688147	0.486972	0.800061	0.40752	0.792707	0.218253	0.441741	1.03024	2.82632	6.7049	10.1215	7.62939	3.54136	3.20211	2.71786	2.15943	0.4008	6.61809
			0.128325	0.390834	1.28353	2.54957	6.23175	9.8201	6.93305	2.8938	4.33646	2.7017	2.17814	0.393503	6.63853	0.463157	0.759053	0.714342	1.04441	0.0689088	0.487415	0.801138	0.408357	0.793544	0.218509	0.442221	1.03169	2.82893	6.70978	10.1352	7.64042	3.54632	3.20743	2.72328	2.16374	0.401721	6.63056
			0.128591	0.391273	1.28547	2.55183	6.23754	9.8318	6.94428	2.89731	4.34326	2.70737	2.1819	0.394608	6.65156	0.463838	0.760374	0.715788	1.04639	0.069003	0.487858	0.802216	0.409193	0.794381	0.218766	0.442701	1.03313	2.83155	6.71466	10.1488	7.65144	3.55127	3.21276	2.72869	2.16805	0.402641	6.64304
			0.128857	0.391713	1.2874	2.55409	6.24334	9.84351	6.95552	2.90081	4.35005	2.71304	2.18565	0.395712	6.66459	0.464519	0.761695	0.717234	1.04838	0.0690971	0.488302	0.803293	0.41003	0.795218	0.219022	0.443181	1.03458	2.83416	6.71954	10.1624	7.66247	3.55623	3.21808	2.7341	2.17236	0.403562	6.65551
			0.129123	0.392152	1.28933	2.55634	6.24914	9.85521	6.96675	2.90432	4.35684	2.71871	2.1894	0.396817	6.67761	0.465199	0.763016	0.718681	1.05036	0.0691913	0.488745	0.804371	0.410867	0.796055	0.219278	0.443662	1.03603	2.83677	6.72442	10.1761	7.6735	3.56119	3.22341	2.73952	2.17667	0.404483	6.66798
			0.129389	0.392592	1.29127	2.5586	6.25493	9.86691	6.97798	2.90783	4.36363	2.72439	2.19315	0.397921	6.69064	0.46588	0.764337	0.720127	1.05234	0.0692854	0.489188	0.805448	0.411704	0.796892	0.219534	0.444142	1.03747	2.83939	6.7293	10.1897	7.68453	3.56614	3.22873	2.74493	2.18098	0.405403	6.68045
			0.129655	0.393032	1.2932	2.56086	6.26073	9.87861	6.98922	2.91134	4.37043	2.73006	2.1969	0.399026	6.70367	0.466561	0.765659	0.721574	1.05433	0.0693796	0.489632	0.806526	0.41254	0.797729	0.219791	0.444622	1.03892	2.842	6.73418	10.2033	7.69555	3.5711	3.23406	2.75034	2.18529	0.406324	6.69293
			0.129921	0.393471	1.29513	2.56312	6.26652	9.89032	7.00045	2.91485	4.37722	2.73573	2.20066	0.40013	6.7167	0.467242	0.76698	0.72302	1.05631	0.0694737	0.490075	0.807604	0.413377	0.798566	0.220047	0.445102	1.04037	2.84462	6.73906	10.217	7.70658	3.57605	3.23938	2.75576	2.1896	0.407245	6.7054
			0.130187	0.393911	1.29707	2.56537	6.27232	9.90202	7.01168	2.91836	4.38401	2.7414	2.20441	0.401235	6.72972	0.467923	0.768301	0.724467	1.05829	0.0695679	0.490518	0.808681	0.414214	0.799403	0.220303	0.445582	1.04181	2.84723	6.74394	10.2306	7.71761	3.58101	3.24471	2.76117	2.19391	0.408165	6.71787
			0.130453	0.39435	1.299	2.56763	6.27812	9.91372	7.02292	2.92187	4.3908	2.74708	2.20816	0.40234	6.74275	0.468604	0.769622	0.725913	1.06028	0.069662	0.490962	0.809759	0.415051	0.80024	0.220559	0.446062	1.04326	2.84984	6.74882	10.2442	7.72863	3.58597	3.25003	2.76658	2.19822	0.409086	6.73035
			0.130719	0.39479	1.30093	2.56989	6.28391	9.92543	7.03415	2.92538	4.3976	2.75275	2.21191	0.403444	6.75578	0.469285	0.770943	0.72736	1.06226	0.0697562	0.491405	0.810836	0.415887	0.801077	0.220816	0.446542	1.04471	2.85246	6.7537	10.2578	7.73966	3.59092	3.25536	2.772	2.20253	0.410007	6.74282
			0.130985	0.395229	1.30287	2.57215	6.28971	9.93713	7.04538	2.92889	4.40439	2.75842	2.21567	0.404549	6.76881	0.469965	0.772264	0.728806	1.06424	0.0698503	0.491848	0.811914	0.416724	0.801913	0.221072	0.447022	1.04615	2.85507	6.75858	10.2715	7.75069	3.59588	3.26068	2.77741	2.20684	0.410928	6.75529
			0.131251	0.395669	1.3048	2.5744	6.29551	9.94883	7.05661	2.9324	4.41118	2.76409	2.21942	0.405653	6.78183	0.470646	0.773586	0.730253	1.06623	0.0699445	0.492291	0.812991	0.417561	0.80275	0.221328	0.447502	1.0476	2.85769	6.76346	10.2851	7.76172	3.60083	3.26601	2.78282	2.21115	0.411848	6.76777
			0.131517	0.396109	1.30673	2.57666	6.3013	9.96053	7.06785	2.93591	4.41797	2.76977	2.22317	0.406758	6.79486	0.471327	0.774907	0.731699	1.06821	0.0700386	0.492735	0.814069	0.418398	0.803587	0.221584	0.447982	1.04905	2.8603	6.76834	10.2987	7.77274	3.60579	3.27134	2.78824	2.21546	0.412769	6.78024
			0.131783	0.396548	1.30867	2.57892	6.3071	9.97224	7.07908	2.93942	4.42477	2.77544	2.22692	0.407862	6.80789	0.472008	0.776228	0.733146	1.07019	0.0701328	0.493178	0.815147	0.419234	0.804424	0.221841	0.448462	1.05049	2.86292	6.77322	10.3124	7.78377	3.61075	3.27666	2.79365	2.21977	0.41369	6.79271
			0.132049	0.396988	1.3106	2.58117	6.3129	9.98394	7.09031	2.94293	4.43156	2.78111	2.23068	0.408967	6.82092	0.472689	0.777549	0.734592	1.07218	0.0702269	0.493621	0.816224	0.420071	0.805261	0.222097	0.448942	1.05194	2.86553	6.7781	10.326	7.7948	3.6157	3.28199	2.79906	2.22408	0.41461	6.80518
			0.132315	0.397427	1.31253	2.58343	6.31869	9.99564	7.10155	2.94643	4.43835	2.78678	2.23443	0.410072	6.83395	0.47337	0.77887	0.736039	1.07416	0.0703211	0.494065	0.817302	0.420908	0.806098	0.222353	0.449423	1.05339	2.86814	6.78298	10.3396	7.80582	3.62066	3.28731	2.80448	2.22839	0.415531	6.81766
			0.132581	0.397867	1.31447	2.58569	6.32449	10.0073	7.11278	2.94994	4.44514	2.79246	2.23818	0.411176	6.84697	0.47405	0.780191	0.737485	1.07614	0.0704152	0.494508	0.818379	0.421744	0.806935	0.222609	0.449903	1.05483	2.87076	6.78786	10.3533	7.81685	3.62562	3.29264	2.80989	2.2327	0.416452	6.83013
			0.132847	0.398307	1.3164	2.58795	6.33028	10.019	7.12401	2.95345	4.45194	2.79813	2.24193	0.412281	6.86	0.474731	0.781513	0.738932	1.07813	0.0705094	0.494951	0.819457	0.422581	0.807772	0.222866	0.450383	1.05628	2.87337	6.79274	10.3669	7.82788	3.63057	3.29796	2.8153	2.23701	0.417373	6.8426
			0.133113	0.398746	1.31833	2.5902	6.33608	10.0308	7.13525	2.95696	4.45873	2.8038	2.24569	0.413385	6.87303	0.475412	0.782834	0.740378	1.08011	0.0706035	0.495395	0.820535	0.423418	0.808609	0.223122	0.450863	1.05773	2.87599	6.79762	10.3805	7.8389	3.63553	3.30329	2.82072	2.24132	0.418293	6.85508
			0.133379	0.399186	1.32027	2.59246	6.34188	10.0425	7.14648	2.96047	4.46552	2.80947	2.24944	0.41449	6.88606	0.476093	0.784155	0.741824	1.08209	0.0706977	0.495838	0.821612	0.424255	0.809446	0.223378	0.451343	1.05917	2.8786	6.80249	10.3942	7.84993	3.64048	3.30861	2.82613	2.24563	0.419214	6.86755
			0.133645	0.399625	1.3222	2.59472	6.34767	10.0542	7.15771	2.96398	4.47231	2.81514	2.25319	0.415595	6.89908	0.476774	0.785476	0.743271	1.08408	0.0707918	0.496281	0.82269	0.425091	0.810283	0.223635	0.451823	1.06062	2.88121	6.80737	10.4078	7.86096	3.64544	3.31394	2.83154	2.24994	0.420135	6.88002
			0.133911	0.400065	1.32413	2.59698	6.35347	10.0659	7.16894	2.96749	4.47911	2.82082	2.25694	0.416699	6.91211	0.477455	0.786797	0.744717	1.08606	0.070886	0.496725	0.823767	0.425928	0.81112	0.223891	0.452303	1.06207	2.88383	6.81225	10.4214	7.87199	3.6504	3.31926	2.83696	2.25425	0.421055	6.8925
			0.134177	0.400505	1.32607	2.59923	6.35927	10.0776	7.18018	2.971	4.4859	2.82649	2.26069	0.417804	6.92514	0.478135	0.788119	0.746164	1.08804	0.0709801	0.497168	0.824845	0.426765	0.811956	0.224147	0.452783	1.06351	2.88644	6.81713	10.435	7.88301	3.65535	3.32459	2.84237	2.25856	0.421976	6.90497
			0.134443	0.400944	1.328	2.60149	6.36506	10.0893	7.19141	2.97451	4.49269	2.83216	2.26445	0.418908	6.93817	0.478816	0.78944	0.74761	1.09003	0.0710743	0.497611	0.825922	0.427602	0.812793	0.224403	0.453263	1.06496	2.88906	6.82201	10.4487	7.89404	3.66031	3.32991	2.84779	2.26287	0.422897	6.91744
			0.134709	0.401384	1.32994	2.60375	6.37086	10.101	7.20264	2.97802	4.49948	2.83783	2.2682	0.420013	6.9512	0.479497	0.790761	0.749057	1.09201	0.0711684	0.498054	0.827	0.428438	0.81363	0.22466	0.453743	1.06641	2.89167	6.82689	10.4623	7.90507	3.66527	3.33524	2.8532	2.26718	0.423817	6.92992
			0.134975	0.401823	1.33187	2.60601	6.37666	10.1127	7.21388	2.98153	4.50628	2.84351	2.27195	0.421117	6.96422	0.480178	0.792082	0.750503	1.09399	0.0712626	0.498498	0.828078	0.429275	0.814467	0.224916	0.454223	1.06785	2.89429	6.83177	10.4759	7.91609	3.67022	3.34056	2.85861	2.27149	0.424738	6.94239
			0.135241	0.402263	1.3338	2.60826	6.38245	10.1244	7.22511	2.98504	4.51307	2.84918	2.2757	0.422222	6.97725	0.480859	0.793403	0.75195	1.09598	0.0713567	0.498941	0.829155	0.430112	0.815304	0.225172	0.454704	1.0693	2.8969	6.83665	10.4896	7.92712	3.67518	3.34589	2.86403	2.2758	0.425659	6.95486
			0.135507	0.402702	1.33574	2.61052	6.38825	10.1361	7.23634	2.98855	4.51986	2.85485	2.27946	0.423327	6.99028	0.48154	0.794724	0.753396	1.09796	0.0714509	0.499384	0.830233	0.430949	0.816141	0.225428	0.455184	1.07075	2.89951	6.84153	10.5032	7.93815	3.68013	3.35122	2.86944	2.28011	0.42658	6.96733
			0.135773	0.403142	1.33767	2.61278	6.39404	10.1478	7.24758	2.99205	4.52665	2.86052	2.28321	0.424431	7.00331	0.482221	0.796046	0.754843	1.09994	0.071545	0.499828	0.83131	0.431785	0.816978	0.225685	0.455664	1.07219	2.90213	6.84641	10.5168	7.94918	3.68509	3.35654	2.87485	2.28442	0.4275	6.97981
			0.136039	0.403582	1.3396	2.61503	6.39984	10.1595	7.25881	2.99556	4.53345	2.8662	2.28696	0.425536	7.01633	0.482901	0.797367	0.756289	1.10193	0.0716392	0.500271	0.832388	0.432622	0.817815	0.225941	0.456144	1.07364	2.90474	6.85129	10.5305	7.9602	3.69005	3.36187	2.88027	2.28872	0.428421	6.99228
			0.136305	0.404021	1.34154	2.61729	6.40564	10.1712	7.27004	2.99907	4.54024	2.87187	2.29071	0.42664	7.02936	0.483582	0.798688	0.757736	1.10391	0.0717333	0.500714	0.833465	0.433459	0.818652	0.226197	0.456624	1.07509	2.90736	6.85617	10.5441	7.97123	3.695	3.36719	2.88568	2.29303	0.429342	7.00475
			0.136571	0.404461	1.34347	2.61955	6.41143	10.1829	7.28127	3.00258	4.54703	2.87754	2.29447	0.427745	7.04239	0.484263	0.800009	0.759182	1.10589	0.0718275	0.501158	0.834543	0.434296	0.819489	0.226453	0.457104	1.07653	2.90997	6.86105	10.5577	7.98226	3.69996	3.37252	2.89109	2.29734	0.430262	7.01723
			0.136837	0.4049	1.3454	2.62181	6.41723	10.1946	7.29251	3.00609	4.55382	2.88321	2.29822	0.42885	7.05542	0.484944	0.80133	0.760629	1.10788	0.0719216	0.501601	0.835621	0.435132	0.820326	0.22671	0.457584	1.07798	2.91258	6.86593	10.5713	7.99328	3.70491	3.37784	2.89651	2.30165	0.431183	7.0297
			0.137103	0.40534	1.34734	2.62406	6.42303	10.2063	7.30374	3.0096	4.56062	2.88888	2.30197	0.429954	7.06845	0.485625	0.802651	0.762075	1.10986	0.0720158	0.502044	0.836698	0.435969	0.821163	0.226966	0.458064	1.07943	2.9152	6.87081	10.585	8.00431	3.70987	3.38317	2.90192	2.30596	0.432104	7.04217
			0.137369	0.40578	1.34927	2.62632	6.42882	10.218	7.31497	3.01311	4.56741	2.89456	2.30572	0.431059	7.08147	0.486306	0.803973	0.763522	1.11184	0.0721099	0.502488	0.837776	0.436806	0.821999	0.227222	0.458544	1.08087	2.91781	6.87569	10.5986	8.01534	3.71483	3.38849	2.90733	2.31027	0.433024	7.05465
			0.137635	0.406219	1.3512	2.62858	6.43462	10.2297	7.32621	3.01662	4.5742	2.90023	2.30948	0.432163	7.0945	0.486986	0.805294	0.764968	1.11383	0.0722041	0.502931	0.838853	0.437643	0.822836	0.227478	0.459024	1.08232	2.92043	6.88057	10.6122	8.02637	3.71978	3.39382	2.91275	2.31458	0.433945	7.06712
			0.137901	0.406659	1.35314	2.63084	6.44042	10.2414	7.33744	3.02013	4.58099	2.9059	2.31323	0.433268	7.10753	0.487667	0.806615	0.766414	1.11581	0.0722982	0.503374	0.839931	0.438479	0.823673	0.227735	0.459504	1.08377	2.92304	6.88545	10.6259	8.03739	3.72474	3.39914	2.91816	2.31889	0.434866	7.07959
			0.138167	0.407098	1.35507	2.63309	6.44621	10.2531	7.34867	3.02364	4.58779	2.91157	2.31698	0.434372	7.12056	0.488348	0.807936	0.767861	1.11779	0.0723924	0.503818	0.841008	0.439316	0.82451	0.227991	0.459984	1.08521	2.92566	6.89033	10.6395	8.04842	3.7297	3.40447	2.92357	2.3232	0.435787	7.09206
			0.138433	0.407538	1.357	2.63535	6.45201	10.2648	7.35991	3.02715	4.59458	2.91725	2.32073	0.435477	7.13358	0.489029	0.809257	0.769307	1.11978	0.0724865	0.504261	0.842086	0.440153	0.825347	0.228247	0.460465	1.08666	2.92827	6.89521	10.6531	8.05945	3.73465	3.40979	2.92899	2.32751	0.436707	7.10454
			0.138699	0.407978	1.35894	2.63761	6.45781	10.2765	7.37114	3.03066	4.60137	2.92292	2.32448	0.436582	7.14661	0.48971	0.810578	0.770754	1.12176	0.0725807	0.504704	0.843164	0.44099	0.826184	0.228503	0.460945	1.08811	2.93088	6.90009	10.6668	8.07047	3.73961	3.41512	2.9344	2.33182	0.437628	7.11701
			0.138965	0.408417	1.36087	2.63986	6.4636	10.2882	7.38237	3.03416	4.60816	2.92859	2.32824	0.437686	7.15964	0.490391	0.8119	0.7722	1.12374	0.0726748	0.505147	0.844241	0.441826	0.827021	0.22876	0.461425	1.08955	2.9335	6.90497	10.6804	8.0815	3.74456	3.42045	2.93981	2.33613	0.438549	7.12948
			0.139231	0.408857	1.3628	2.64212	6.4694	10.2999	7.3936	3.03767	4.61495	2.93426	2.33199	0.438791	7.17267	0.491071	0.813221	0.773647	1.12573	0.072769	0.505591	0.845319	0.442663	0.827858	0.229016	0.461905	1.091	2.93611	6.90985	10.694	8.09253	3.74952	3.42577	2.94523	2.34044	0.439469	7.14196
			0.139497	0.409296	1.36474	2.64438	6.47519	10.3116	7.40484	3.04118	4.62175	2.93994	2.33574	0.439895	7.18569	0.491752	0.814542	0.775093	1.12771	0.0728631	0.506034	0.846396	0.4435	0.828695	0.229272	0.462385	1.09245	2.93873	6.91473	10.7076	8.10356	3.75448	3.4311	2.95064	2.34475	0.44039	7.15443
			0.139763	0.409736	1.36667	2.64664	6.48099	10.3233	7.41607	3.04469	4.62854	2.94561	2.33949	0.441	7.19872	0.492433	0.815863	0.77654	1.12969	0.0729573	0.506477	0.847474	0.444336	0.829532	0.229528	0.462865	1.09389	2.94134	6.91961	10.7213	8.11458	3.75943	3.43642	2.95605	2.34906	0.441311	7.1669
			0.140029	0.410176	1.3686	2.64889	6.48679	10.335	7.4273	3.0482	4.63533	2.95128	2.34325	0.442105	7.21175	0.493114	0.817184	0.777986	1.13168	0.0730514	0.506921	0.848552	0.445173	0.830369	0.229785	0.463345	1.09534	2.94395	6.92449	10.7349	8.12561	3.76439	3.44175	2.96147	2.35337	0.442231	7.17938
			0.140295	0.410615	1.37054	2.65115	6.49258	10.3467	7.43854	3.05171	4.64212	2.95695	2.347	0.443209	7.22478	0.493795	0.818506	0.779433	1.13366	0.0731456	0.507364	0.849629	0.44601	0.831206	0.230041	0.463825	1.09679	2.94657	6.92937	10.7485	8.13664	3.76934	3.44707	2.96688	2.35768	0.443152	7.19185
			0.140561	0.411055	1.37247	2.65341	6.49838	10.3584	7.44977	3.05522	4.64892	2.96263	2.35075	0.444314	7.23781	0.494476	0.819827	0.780879	1.13564	0.0732397	0.507807	0.850707	0.446847	0.832042	0.230297	0.464305	1.09823	2.94918	6.93425	10.7622	8.14766	3.7743	3.4524	2.9723	2.36199	0.444073	7.20432
			0.140827	0.411494	1.3744	2.65567	6.50418	10.3701	7.461	3.05873	4.65571	2.9683	2.3545	0.445418	7.25083	0.495157	0.821148	0.782326	1.13763	0.0733339	0.508251	0.851784	0.447683	0.832879	0.230554	0.464785	1.09968	2.9518	6.93913	10.7758	8.15869	3.77926	3.45772	2.97771	2.3663	0.444994	7.21679
			0.141093	0.411934	1.37634	2.65792	6.50997	10.3818	7.47224	3.06224	4.6625	2.97397	2.35826	0.446523	7.26386	0.495837	0.822469	0.783772	1.13961	0.073428	0.508694	0.852862	0.44852	0.833716	0.23081	0.465265	1.10113	2.95441	6.94401	10.7894	8.16972	3.78421	3.46305	2.98312	2.37061	0.445914	7.22927
			0.141359	0.412373	1.37827	2.66018	6.51577	10.3935	7.48347	3.06575	4.66929	2.97964	2.36201	0.447627	7.27689	0.496518	0.82379	0.785219	1.14159	0.0735222	0.509137	0.853939	0.449357	0.834553	0.231066	0.465745	1.10257	2.95703	6.94889	10.8031	8.18075	3.78917	3.46837	2.98854	2.37492	0.446835	7.24174
			Xdata (age)
			6.11636
			6.22239
			6.32842
			6.43445
			6.54048
			6.64651
			6.75254
			6.85857
			6.96459
			7.07062
			7.17665
			7.28268
			7.38871
			7.49474
			7.60077
			7.7068
			7.81283
			7.91886
			8.02489
			8.13092
			8.23695
			8.34298
			8.44901
			8.55504
			8.66107
			8.7671
			8.87313
			8.97915
			9.08518
			9.19121
			9.29724
			9.40327
			9.5093
			9.61533
			9.72136
			9.82739
			9.93342
			10.0394
			10.1455
			10.2515
			10.3575
			10.4636
			10.5696
			10.6756
			10.7817
			10.8877
			10.9937
			11.0997
			11.2058
			11.3118
			11.4178
			11.5239
			11.6299
			11.7359
			11.842
			11.948
			12.054
			12.16
			12.2661
			12.3721
			12.4781
			12.5842
			12.6902
			12.7962
			12.9022
			13.0083
			13.1143
			13.2203
			13.3264
			13.4324
			13.5384
			13.6445
			13.7505
			13.8565
			13.9625
			14.0686
			14.1746
			14.2806
			14.3867
			14.4927
			14.5987
			14.7047
			14.8108
			14.9168
			15.0228
			15.1289
			15.2349
			15.3409
			15.447
			15.553
			15.659
			15.765
			15.8711
			15.9771
			16.0831
			16.1892
			16.2952
			16.4012
			16.5072
			16.6133

## Sheet: SuppFigure 3
Supplementary Figure 3			Growth trajectory for each anatomical ROI for all males.
			Mean trajectory
			'Vermis I&II'	'Lobule III (left)'	'Lobule IV (left)'	'Lobule V (left)'	'Lobule VI (left)'	'Lobule Crus I (left)'	'Lobule Crus II (left)'	'Lobule VIIB (left)'	'Lobule VIIIA (left)'	'Lobule VIIIB (left)'	'Lobule IX (left)'	'Lobule X (left)'	'CM (left)'	'Vermis III'	'Vermis IV'	'Vermis V'	'Vermis VI'	'Vermis VIIA'	'Vermis VIIB'	'Vermis VIIIA'	'Vermis VIIIB'	'Vermis IX'	'Vermis X'	'Lobule III (right)'	'Lobule IV (right)'	'Lobule V (right)'	'Lobule VI (right)'	'Lobule Crus I (right)'	'Lobule Crus II (right)'	'Lobule VIIB (right)'	'Lobule VIIIA (right)'	'Lobule VIIIB (right)'	'Lobule IX (right)'	'Lobule X (right)'	'CM (right)'
			0.186475	0.548259	1.7905	3.38943	8.22405	12.9041	9.15342	3.81189	5.72534	3.55503	3.33593	0.482124	7.84587	0.665994	1.08764	1.03654	1.34847	0.110823	0.642747	1.12922	0.589134	1.08067	0.285542	0.620562	1.42742	3.73966	8.78325	13.318	10.0901	4.71508	4.21646	3.62544	3.14037	0.508296	7.90271
			0.186701	0.548704	1.79245	3.39126	8.22671	12.9152	9.16392	3.81417	5.72756	3.55935	3.33936	0.482916	7.85733	0.666583	1.08884	1.03778	1.34992	0.1109	0.64319	1.13028	0.58982	1.08145	0.285752	0.620988	1.42905	3.74275	8.78736	13.3299	10.099	4.71898	4.21953	3.63092	3.14449	0.509032	7.9147
			0.186927	0.549149	1.79441	3.39308	8.22937	12.9263	9.17442	3.81645	5.72978	3.56366	3.34279	0.483708	7.86878	0.667172	1.09005	1.03902	1.35136	0.110977	0.643633	1.13134	0.590505	1.08223	0.285961	0.621414	1.43068	3.74585	8.79147	13.3418	10.108	4.72288	4.2226	3.63639	3.14861	0.509768	7.92668
			0.187153	0.549594	1.79637	3.3949	8.23203	12.9375	9.18492	3.81873	5.732	3.56797	3.34622	0.4845	7.88024	0.667761	1.09125	1.04025	1.35281	0.111053	0.644076	1.1324	0.591191	1.083	0.28617	0.621841	1.43232	3.74894	8.79558	13.3537	10.1169	4.72679	4.22568	3.64187	3.15273	0.510503	7.93867
			0.187379	0.550039	1.79832	3.39672	8.23469	12.9486	9.19542	3.82101	5.73421	3.57228	3.34965	0.485293	7.89169	0.668349	1.09246	1.04149	1.35426	0.11113	0.644519	1.13347	0.591877	1.08378	0.28638	0.622267	1.43395	3.75204	8.79969	13.3656	10.1259	4.73069	4.22875	3.64734	3.15685	0.511239	7.95066
			0.187605	0.550484	1.80028	3.39854	8.23735	12.9597	9.20592	3.82329	5.73643	3.57659	3.35308	0.486085	7.90315	0.668938	1.09366	1.04272	1.3557	0.111207	0.644963	1.13453	0.592562	1.08456	0.286589	0.622694	1.43558	3.75513	8.8038	13.3775	10.1348	4.7346	4.23182	3.65282	3.16096	0.511975	7.96265
			0.187831	0.550929	1.80224	3.40036	8.24001	12.9709	9.21642	3.82557	5.73865	3.5809	3.35651	0.486877	7.9146	0.669527	1.09487	1.04396	1.35715	0.111283	0.645406	1.13559	0.593248	1.08534	0.286798	0.62312	1.43722	3.75822	8.80791	13.3893	10.1438	4.7385	4.23489	3.65829	3.16508	0.512711	7.97464
			0.188058	0.551374	1.80419	3.40218	8.24267	12.982	9.22692	3.82785	5.74087	3.58521	3.35994	0.487669	7.92606	0.670116	1.09607	1.04519	1.3586	0.11136	0.645849	1.13665	0.593934	1.08612	0.287008	0.623547	1.43885	3.76132	8.81202	13.4012	10.1527	4.74241	4.23796	3.66377	3.1692	0.513447	7.98663
			0.188284	0.551819	1.80615	3.404	8.24533	12.9931	9.23741	3.83013	5.74308	3.58953	3.36337	0.488461	7.93752	0.670705	1.09727	1.04643	1.36005	0.111436	0.646292	1.13772	0.594619	1.0869	0.287217	0.623973	1.44048	3.76441	8.81613	13.4131	10.1617	4.74631	4.24103	3.66924	3.17332	0.514182	7.99862
			0.18851	0.552264	1.8081	3.40582	8.24799	13.0043	9.24791	3.83241	5.7453	3.59384	3.3668	0.489253	7.94897	0.671293	1.09848	1.04767	1.36149	0.111513	0.646735	1.13878	0.595305	1.08767	0.287426	0.624399	1.44212	3.76751	8.82024	13.425	10.1706	4.75022	4.2441	3.67472	3.17744	0.514918	8.01061
			0.188736	0.552709	1.81006	3.40764	8.25065	13.0154	9.25841	3.83469	5.74752	3.59815	3.37022	0.490045	7.96043	0.671882	1.09968	1.0489	1.36294	0.11159	0.647178	1.13984	0.595991	1.08845	0.287636	0.624826	1.44375	3.7706	8.82435	13.4369	10.1796	4.75412	4.24717	3.68019	3.18156	0.515654	8.0226
			0.188962	0.553154	1.81202	3.40946	8.25331	13.0265	9.26891	3.83697	5.74973	3.60246	3.37365	0.490837	7.97188	0.672471	1.10089	1.05014	1.36439	0.111666	0.647621	1.1409	0.596676	1.08923	0.287845	0.625252	1.44538	3.7737	8.82846	13.4488	10.1885	4.75803	4.25024	3.68567	3.18568	0.51639	8.03459
			0.189188	0.553599	1.81397	3.41128	8.25597	13.0377	9.27941	3.83925	5.75195	3.60677	3.37708	0.49163	7.98334	0.67306	1.10209	1.05137	1.36584	0.111743	0.648064	1.14197	0.597362	1.09001	0.288054	0.625679	1.44702	3.77679	8.83257	13.4606	10.1974	4.76193	4.25331	3.69114	3.1898	0.517125	8.04658
			0.189414	0.554044	1.81593	3.4131	8.25863	13.0488	9.28991	3.84153	5.75417	3.61108	3.38051	0.492422	7.99479	0.673648	1.1033	1.05261	1.36728	0.11182	0.648507	1.14303	0.598048	1.09079	0.288264	0.626105	1.44865	3.77988	8.83668	13.4725	10.2064	4.76583	4.25639	3.69662	3.19392	0.517861	8.05857
			0.18964	0.554489	1.81789	3.41492	8.26129	13.0599	9.30041	3.84381	5.75639	3.6154	3.38394	0.493214	8.00625	0.674237	1.1045	1.05385	1.36873	0.111896	0.64895	1.14409	0.598733	1.09157	0.288473	0.626532	1.45028	3.78298	8.84079	13.4844	10.2153	4.76974	4.25946	3.70209	3.19804	0.518597	8.07056
			0.189866	0.554934	1.81984	3.41674	8.26395	13.071	9.31091	3.84609	5.7586	3.61971	3.38737	0.494006	8.0177	0.674826	1.10571	1.05508	1.37018	0.111973	0.649393	1.14515	0.599419	1.09235	0.288682	0.626958	1.45192	3.78607	8.8449	13.4963	10.2243	4.77364	4.26253	3.70757	3.20216	0.519333	8.08254
			0.190092	0.555379	1.8218	3.41856	8.26661	13.0822	9.32141	3.84837	5.76082	3.62402	3.3908	0.494798	8.02916	0.675415	1.10691	1.05632	1.37162	0.11205	0.649837	1.14622	0.600105	1.09312	0.288892	0.627384	1.45355	3.78917	8.84901	13.5082	10.2332	4.77755	4.2656	3.71304	3.20628	0.520068	8.09453
			0.190318	0.555824	1.82375	3.42038	8.26926	13.0933	9.33191	3.85065	5.76304	3.62833	3.39423	0.49559	8.04062	0.676004	1.10812	1.05755	1.37307	0.112126	0.65028	1.14728	0.60079	1.0939	0.289101	0.627811	1.45518	3.79226	8.85311	13.5201	10.2422	4.78145	4.26867	3.71852	3.2104	0.520804	8.10652
			0.190544	0.556269	1.82571	3.4222	8.27192	13.1044	9.34241	3.85293	5.76525	3.63264	3.39766	0.496382	8.05207	0.676592	1.10932	1.05879	1.37452	0.112203	0.650723	1.14834	0.601476	1.09468	0.28931	0.628237	1.45682	3.79535	8.85722	13.5319	10.2511	4.78536	4.27174	3.72399	3.21452	0.52154	8.11851
			0.190771	0.556714	1.82767	3.42402	8.27458	13.1156	9.35291	3.85521	5.76747	3.63695	3.40109	0.497175	8.06353	0.677181	1.11052	1.06002	1.37597	0.112279	0.651166	1.1494	0.602162	1.09546	0.28952	0.628664	1.45845	3.79845	8.86133	13.5438	10.2601	4.78926	4.27481	3.72947	3.21864	0.522276	8.1305
			0.190997	0.557159	1.82962	3.42584	8.27724	13.1267	9.36341	3.85749	5.76969	3.64126	3.40452	0.497967	8.07498	0.67777	1.11173	1.06126	1.37741	0.112356	0.651609	1.15047	0.602847	1.09624	0.289729	0.62909	1.46008	3.80154	8.86544	13.5557	10.269	4.79317	4.27788	3.73494	3.22276	0.523011	8.14249
			0.191223	0.557604	1.83158	3.42766	8.2799	13.1378	9.3739	3.85977	5.77191	3.64558	3.40795	0.498759	8.08644	0.678359	1.11293	1.0625	1.37886	0.112433	0.652052	1.15153	0.603533	1.09702	0.289938	0.629517	1.46172	3.80464	8.86955	13.5676	10.278	4.79707	4.28095	3.74042	3.22688	0.523747	8.15448
			0.191449	0.558049	1.83354	3.42948	8.28256	13.149	9.3844	3.86205	5.77412	3.64989	3.41137	0.499551	8.09789	0.678947	1.11414	1.06373	1.38031	0.112509	0.652495	1.15259	0.604219	1.0978	0.290148	0.629943	1.46335	3.80773	8.87366	13.5795	10.2869	4.80098	4.28402	3.74589	3.231	0.524483	8.16647
			0.191675	0.558494	1.83549	3.4313	8.28522	13.1601	9.3949	3.86433	5.77634	3.6542	3.4148	0.500343	8.10935	0.679536	1.11534	1.06497	1.38176	0.112586	0.652938	1.15365	0.604904	1.09857	0.290357	0.63037	1.46498	3.81082	8.87777	13.5914	10.2959	4.80488	4.2871	3.75137	3.23512	0.525219	8.17846
			0.191901	0.558939	1.83745	3.43312	8.28788	13.1712	9.4054	3.86661	5.77856	3.65851	3.41823	0.501135	8.1208	0.680125	1.11655	1.0662	1.3832	0.112663	0.653381	1.15472	0.60559	1.09935	0.290566	0.630796	1.46662	3.81392	8.88188	13.6032	10.3048	4.80878	4.29017	3.75684	3.23924	0.525954	8.19045
			0.192127	0.559384	1.8394	3.43494	8.29054	13.1824	9.4159	3.86889	5.78078	3.66282	3.42166	0.501927	8.13226	0.680714	1.11775	1.06744	1.38465	0.112739	0.653824	1.15578	0.606276	1.10013	0.290776	0.631222	1.46825	3.81701	8.88599	13.6151	10.3138	4.81269	4.29324	3.76232	3.24336	0.52669	8.20244
			0.192353	0.559829	1.84136	3.43677	8.2932	13.1935	9.4264	3.87117	5.78299	3.66713	3.42509	0.50272	8.14371	0.681303	1.11896	1.06867	1.3861	0.112816	0.654267	1.15684	0.606961	1.10091	0.290985	0.631649	1.46988	3.82011	8.8901	13.627	10.3227	4.81659	4.29631	3.76779	3.24748	0.527426	8.21443
			0.192579	0.560274	1.84332	3.43859	8.29586	13.2046	9.4369	3.87345	5.78521	3.67144	3.42852	0.503512	8.15517	0.681891	1.12016	1.06991	1.38755	0.112893	0.65471	1.1579	0.607647	1.10169	0.291194	0.632075	1.47152	3.8232	8.89421	13.6389	10.3317	4.8205	4.29938	3.77327	3.2516	0.528162	8.22642
			0.192805	0.560719	1.84527	3.44041	8.29852	13.2158	9.4474	3.87573	5.78743	3.67576	3.43195	0.504304	8.16663	0.68248	1.12137	1.07115	1.38899	0.112969	0.655154	1.15897	0.608333	1.10247	0.291404	0.632502	1.47315	3.82629	8.89832	13.6508	10.3406	4.8244	4.30245	3.77874	3.25572	0.528897	8.23841
			0.193031	0.561164	1.84723	3.44223	8.30118	13.2269	9.4579	3.87801	5.78964	3.68007	3.43538	0.505096	8.17808	0.683069	1.12257	1.07238	1.39044	0.113046	0.655597	1.16003	0.609018	1.10325	0.291613	0.632928	1.47478	3.82939	8.90243	13.6627	10.3496	4.82831	4.30552	3.78422	3.25984	0.529633	8.25039
			0.193257	0.561609	1.84919	3.44405	8.30384	13.238	9.4684	3.88029	5.79186	3.68438	3.43881	0.505888	8.18954	0.683658	1.12377	1.07362	1.39189	0.113122	0.65604	1.16109	0.609704	1.10402	0.291822	0.633355	1.47642	3.83248	8.90654	13.6745	10.3585	4.83221	4.30859	3.78969	3.26396	0.530369	8.26238
			0.193483	0.562054	1.85114	3.44587	8.3065	13.2492	9.4789	3.88257	5.79408	3.68869	3.44224	0.50668	8.20099	0.684246	1.12498	1.07485	1.39333	0.113199	0.656483	1.16215	0.61039	1.1048	0.292032	0.633781	1.47805	3.83558	8.91065	13.6864	10.3675	4.83612	4.31166	3.79517	3.26808	0.531105	8.27437
			0.19371	0.562499	1.8531	3.44769	8.30916	13.2603	9.4894	3.88485	5.7963	3.693	3.44567	0.507472	8.21245	0.684835	1.12618	1.07609	1.39478	0.113276	0.656926	1.16322	0.611075	1.10558	0.292241	0.634207	1.47968	3.83867	8.91476	13.6983	10.3764	4.84002	4.31473	3.80064	3.2722	0.531841	8.28636
			0.193936	0.562944	1.85505	3.44951	8.31182	13.2714	9.4999	3.88713	5.79851	3.69731	3.44909	0.508265	8.2239	0.685424	1.12739	1.07733	1.39623	0.113352	0.657369	1.16428	0.611761	1.10636	0.29245	0.634634	1.48132	3.84176	8.91887	13.7102	10.3854	4.84393	4.31781	3.80612	3.27632	0.532576	8.29835
			0.194162	0.563389	1.85701	3.45133	8.31448	13.2826	9.5104	3.88941	5.80073	3.70162	3.45252	0.509057	8.23536	0.686013	1.12859	1.07856	1.39768	0.113429	0.657812	1.16534	0.612447	1.10714	0.29266	0.63506	1.48295	3.84486	8.92298	13.7221	10.3943	4.84783	4.32088	3.81159	3.28044	0.533312	8.31034
			0.194388	0.563834	1.85897	3.45315	8.31714	13.2937	9.52089	3.89169	5.80295	3.70594	3.45595	0.509849	8.24681	0.686602	1.1298	1.0798	1.39912	0.113506	0.658255	1.1664	0.613132	1.10792	0.292869	0.635487	1.48458	3.84795	8.92709	13.734	10.4033	4.85173	4.32395	3.81707	3.28456	0.534048	8.32233
			0.194614	0.564279	1.86092	3.45497	8.3198	13.3048	9.53139	3.89397	5.80516	3.71025	3.45938	0.510641	8.25827	0.68719	1.131	1.08103	1.40057	0.113582	0.658698	1.16746	0.613818	1.1087	0.293078	0.635913	1.48622	3.85105	8.9312	13.7459	10.4122	4.85564	4.32702	3.82254	3.28868	0.534784	8.33432
			0.19484	0.564724	1.86288	3.45679	8.32245	13.3159	9.54189	3.89625	5.80738	3.71456	3.46281	0.511433	8.26973	0.687779	1.13221	1.08227	1.40202	0.113659	0.659141	1.16853	0.614504	1.10947	0.293288	0.63634	1.48785	3.85414	8.93531	13.7577	10.4211	4.85954	4.33009	3.82802	3.2928	0.535519	8.34631
			0.195066	0.565169	1.86484	3.45861	8.32511	13.3271	9.55239	3.89853	5.8096	3.71887	3.46624	0.512225	8.28118	0.688368	1.13341	1.0835	1.40347	0.113736	0.659584	1.16959	0.615189	1.11025	0.293497	0.636766	1.48948	3.85723	8.93942	13.7696	10.4301	4.86345	4.33316	3.83349	3.29692	0.536255	8.3583
			0.195292	0.565614	1.86679	3.46043	8.32777	13.3382	9.56289	3.90081	5.81182	3.72318	3.46967	0.513017	8.29264	0.688957	1.13461	1.08474	1.40491	0.113812	0.660028	1.17065	0.615875	1.11103	0.293706	0.637192	1.49112	3.86033	8.94353	13.7815	10.439	4.86735	4.33623	3.83897	3.30103	0.536991	8.37029
			0.195518	0.56606	1.86875	3.46225	8.33043	13.3493	9.57339	3.90309	5.81403	3.72749	3.4731	0.513809	8.30409	0.689545	1.13582	1.08598	1.40636	0.113889	0.660471	1.17171	0.616561	1.11181	0.293915	0.637619	1.49275	3.86342	8.94764	13.7934	10.448	4.87126	4.3393	3.84444	3.30515	0.537727	8.38228
			0.195744	0.566505	1.8707	3.46407	8.33309	13.3605	9.58389	3.90537	5.81625	3.7318	3.47653	0.514602	8.31555	0.690134	1.13702	1.08721	1.40781	0.113965	0.660914	1.17278	0.617246	1.11259	0.294125	0.638045	1.49438	3.86652	8.95174	13.8053	10.4569	4.87516	4.34237	3.84992	3.30927	0.538462	8.39427
			0.19597	0.56695	1.87266	3.46589	8.33575	13.3716	9.59439	3.90765	5.81847	3.73612	3.47996	0.515394	8.327	0.690723	1.13823	1.08845	1.40925	0.114042	0.661357	1.17384	0.617932	1.11337	0.294334	0.638472	1.49602	3.86961	8.95585	13.8172	10.4659	4.87907	4.34544	3.85539	3.31339	0.539198	8.40625
			0.196196	0.567395	1.87462	3.46771	8.33841	13.3827	9.60489	3.90993	5.82069	3.74043	3.48339	0.516186	8.33846	0.691312	1.13943	1.08968	1.4107	0.114119	0.6618	1.1749	0.618618	1.11415	0.294543	0.638898	1.49765	3.8727	8.95996	13.829	10.4748	4.88297	4.34851	3.86087	3.31751	0.539934	8.41824
			0.196423	0.56784	1.87657	3.46953	8.34107	13.3939	9.61539	3.91221	5.8229	3.74474	3.48682	0.516978	8.34991	0.691901	1.14064	1.09092	1.41215	0.114195	0.662243	1.17596	0.619303	1.11492	0.294753	0.639325	1.49928	3.8758	8.96407	13.8409	10.4838	4.88688	4.35159	3.86634	3.32163	0.54067	8.43023
			0.196649	0.568285	1.87853	3.47135	8.34373	13.405	9.62589	3.91449	5.82512	3.74905	3.49024	0.51777	8.36137	0.692489	1.14184	1.09215	1.4136	0.114272	0.662686	1.17703	0.619989	1.1157	0.294962	0.639751	1.50092	3.87889	8.96818	13.8528	10.4927	4.89078	4.35466	3.87181	3.32575	0.541405	8.44222
			0.196875	0.56873	1.88048	3.47317	8.34639	13.4161	9.63639	3.91677	5.82734	3.75336	3.49367	0.518562	8.37282	0.693078	1.14305	1.09339	1.41504	0.114349	0.663129	1.17809	0.620675	1.11648	0.295171	0.640177	1.50255	3.88199	8.97229	13.8647	10.5017	4.89469	4.35773	3.87729	3.32987	0.542141	8.45421
			0.197101	0.569175	1.88244	3.47499	8.34905	13.4273	9.64689	3.91905	5.82955	3.75767	3.4971	0.519354	8.38428	0.693667	1.14425	1.09463	1.41649	0.114425	0.663572	1.17915	0.62136	1.11726	0.295381	0.640604	1.50418	3.88508	8.9764	13.8766	10.5106	4.89859	4.3608	3.88276	3.33399	0.542877	8.4662
			0.197327	0.56962	1.8844	3.47681	8.35171	13.4384	9.65739	3.92133	5.83177	3.76199	3.50053	0.520147	8.39574	0.694256	1.14546	1.09586	1.41794	0.114502	0.664015	1.18021	0.622046	1.11804	0.29559	0.64103	1.50582	3.88818	8.98051	13.8885	10.5196	4.90249	4.36387	3.88824	3.33811	0.543613	8.47819
			0.197553	0.570065	1.88635	3.47863	8.35437	13.4495	9.66788	3.92361	5.83399	3.7663	3.50396	0.520939	8.40719	0.694844	1.14666	1.0971	1.41939	0.114578	0.664458	1.18128	0.622732	1.11882	0.295799	0.641457	1.50745	3.89127	8.98462	13.9003	10.5285	4.9064	4.36694	3.89371	3.34223	0.544348	8.49018
			0.197779	0.57051	1.88831	3.48045	8.35703	13.4607	9.67838	3.92589	5.83621	3.77061	3.50739	0.521731	8.41865	0.695433	1.14786	1.09833	1.42083	0.114655	0.664902	1.18234	0.623417	1.1196	0.296009	0.641883	1.50908	3.89436	8.98873	13.9122	10.5375	4.9103	4.37001	3.89919	3.34635	0.545084	8.50217
			0.198005	0.570955	1.89027	3.48227	8.35969	13.4718	9.68888	3.92817	5.83842	3.77492	3.51082	0.522523	8.4301	0.696022	1.14907	1.09957	1.42228	0.114732	0.665345	1.1834	0.624103	1.12037	0.296218	0.64231	1.51072	3.89746	8.99284	13.9241	10.5464	4.91421	4.37308	3.90466	3.35047	0.54582	8.51416
			0.198231	0.5714	1.89222	3.4841	8.36235	13.4829	9.69938	3.93045	5.84064	3.77923	3.51425	0.523315	8.44156	0.696611	1.15027	1.1008	1.42373	0.114808	0.665788	1.18446	0.624789	1.12115	0.296427	0.642736	1.51235	3.90055	8.99695	13.936	10.5554	4.91811	4.37615	3.91014	3.35459	0.546556	8.52615
			0.198457	0.571845	1.89418	3.48592	8.36501	13.4941	9.70988	3.93273	5.84286	3.78354	3.51768	0.524107	8.45301	0.6972	1.15148	1.10204	1.42517	0.114885	0.666231	1.18553	0.625474	1.12193	0.296637	0.643163	1.51398	3.90365	9.00106	13.9479	10.5643	4.92202	4.37922	3.91561	3.35871	0.547292	8.53814
			0.198683	0.57229	1.89613	3.48774	8.36767	13.5052	9.72038	3.93501	5.84507	3.78785	3.52111	0.524899	8.46447	0.697788	1.15268	1.10328	1.42662	0.114962	0.666674	1.18659	0.62616	1.12271	0.296846	0.643589	1.51562	3.90674	9.00517	13.9598	10.5733	4.92592	4.3823	3.92109	3.36283	0.548027	8.55013
			0.198909	0.572735	1.89809	3.48956	8.37033	13.5163	9.73088	3.93729	5.84729	3.79217	3.52454	0.525692	8.47592	0.698377	1.15389	1.10451	1.42807	0.115038	0.667117	1.18765	0.626846	1.12349	0.297055	0.644015	1.51725	3.90983	9.00928	13.9716	10.5822	4.92983	4.38537	3.92656	3.36695	0.548763	8.56211
			0.199136	0.57318	1.90005	3.49138	8.37299	13.5275	9.74138	3.93957	5.84951	3.79648	3.52796	0.526484	8.48738	0.698966	1.15509	1.10575	1.42952	0.115115	0.66756	1.18871	0.627531	1.12427	0.297265	0.644442	1.51888	3.91293	9.01339	13.9835	10.5912	4.93373	4.38844	3.93204	3.37107	0.549499	8.5741
			0.199362	0.573625	1.902	3.4932	8.37565	13.5386	9.75188	3.94185	5.85173	3.80079	3.53139	0.527276	8.49883	0.699555	1.1563	1.10698	1.43096	0.115192	0.668003	1.18978	0.628217	1.12505	0.297474	0.644868	1.52052	3.91602	9.0175	13.9954	10.6001	4.93764	4.39151	3.93751	3.37519	0.550235	8.58609
			0.199588	0.57407	1.90396	3.49502	8.3783	13.5497	9.76238	3.94413	5.85394	3.8051	3.53482	0.528068	8.51029	0.700143	1.1575	1.10822	1.43241	0.115268	0.668446	1.19084	0.628903	1.12582	0.297683	0.645295	1.52215	3.91912	9.02161	14.0073	10.6091	4.94154	4.39458	3.94299	3.37931	0.55097	8.59808
			0.199814	0.574515	1.90592	3.49684	8.38096	13.5608	9.77288	3.94641	5.85616	3.80941	3.53825	0.52886	8.52175	0.700732	1.15871	1.10946	1.43386	0.115345	0.668889	1.1919	0.629588	1.1266	0.297893	0.645721	1.52378	3.92221	9.02572	14.0192	10.618	4.94544	4.39765	3.94846	3.38343	0.551706	8.61007
			0.20004	0.57496	1.90787	3.49866	8.38362	13.572	9.78338	3.94869	5.85838	3.81372	3.54168	0.529652	8.5332	0.701321	1.15991	1.11069	1.43531	0.115421	0.669332	1.19296	0.630274	1.12738	0.298102	0.646148	1.52542	3.9253	9.02983	14.0311	10.6269	4.94935	4.40072	3.95394	3.38755	0.552442	8.62206
			0.200266	0.575405	1.90983	3.50048	8.38628	13.5831	9.79388	3.95097	5.8606	3.81803	3.54511	0.530444	8.54466	0.70191	1.16111	1.11193	1.43675	0.115498	0.669776	1.19403	0.63096	1.12816	0.298311	0.646574	1.52705	3.9284	9.03394	14.0429	10.6359	4.95325	4.40379	3.95941	3.39167	0.553178	8.63405
			0.200492	0.57585	1.91178	3.5023	8.38894	13.5942	9.80437	3.95325	5.86281	3.82235	3.54854	0.531237	8.55611	0.702499	1.16232	1.11316	1.4382	0.115575	0.670219	1.19509	0.631645	1.12894	0.298521	0.647	1.52868	3.93149	9.03805	14.0548	10.6448	4.95716	4.40686	3.96489	3.39579	0.553913	8.64604
			0.200718	0.576295	1.91374	3.50412	8.3916	13.6054	9.81487	3.95553	5.86503	3.82666	3.55197	0.532029	8.56757	0.703087	1.16352	1.1144	1.43965	0.115651	0.670662	1.19615	0.632331	1.12972	0.29873	0.647427	1.53032	3.93459	9.04216	14.0667	10.6538	4.96106	4.40993	3.97036	3.39991	0.554649	8.65803
			0.200944	0.57674	1.9157	3.50594	8.39426	13.6165	9.82537	3.95781	5.86725	3.83097	3.5554	0.532821	8.57902	0.703676	1.16473	1.11563	1.4411	0.115728	0.671105	1.19721	0.633017	1.1305	0.298939	0.647853	1.53195	3.93768	9.04626	14.0786	10.6627	4.96497	4.41301	3.97584	3.40403	0.555385	8.67002
			0.20117	0.577185	1.91765	3.50776	8.39692	13.6276	9.83587	3.96009	5.86946	3.83528	3.55883	0.533613	8.59048	0.704265	1.16593	1.11687	1.44254	0.115805	0.671548	1.19828	0.633702	1.13127	0.299149	0.64828	1.53358	3.94077	9.05037	14.0905	10.6717	4.96887	4.41608	3.98131	3.40815	0.556121	8.68201
			0.201396	0.57763	1.91961	3.50958	8.39958	13.6388	9.84637	3.96237	5.87168	3.83959	3.56226	0.534405	8.60193	0.704854	1.16714	1.11811	1.44399	0.115881	0.671991	1.19934	0.634388	1.13205	0.299358	0.648706	1.53522	3.94387	9.05448	14.1024	10.6806	4.97278	4.41915	3.98679	3.41227	0.556856	8.694
			0.201622	0.578075	1.92157	3.5114	8.40224	13.6499	9.85687	3.96465	5.8739	3.8439	3.56569	0.535197	8.61339	0.705442	1.16834	1.11934	1.44544	0.115958	0.672434	1.2004	0.635074	1.13283	0.299567	0.649133	1.53685	3.94696	9.05859	14.1142	10.6896	4.97668	4.42222	3.99226	3.41639	0.557592	8.70599
			0.201849	0.57852	1.92352	3.51322	8.4049	13.661	9.86737	3.96693	5.87612	3.84821	3.56911	0.535989	8.62485	0.706031	1.16955	1.12058	1.44688	0.116035	0.672877	1.20146	0.63576	1.13361	0.299777	0.649559	1.53848	3.95006	9.0627	14.1261	10.6985	4.98059	4.42529	3.99774	3.42051	0.558328	8.71798
			0.202075	0.578965	1.92548	3.51504	8.40756	13.6722	9.87787	3.96921	5.87833	3.85253	3.57254	0.536781	8.6363	0.70662	1.17075	1.12181	1.44833	0.116111	0.67332	1.20253	0.636445	1.13439	0.299986	0.649985	1.54011	3.95315	9.06681	14.138	10.7075	4.98449	4.42836	4.00321	3.42463	0.559064	8.72996
			0.202301	0.57941	1.92743	3.51686	8.41022	13.6833	9.88837	3.97149	5.88055	3.85684	3.57597	0.537574	8.64776	0.707209	1.17195	1.12305	1.44978	0.116188	0.673763	1.20359	0.637131	1.13517	0.300195	0.650412	1.54175	3.95624	9.07092	14.1499	10.7164	4.98839	4.43143	4.00869	3.42875	0.559799	8.74195
			0.202527	0.579855	1.92939	3.51868	8.41288	13.6944	9.89887	3.97377	5.88277	3.86115	3.5794	0.538366	8.65921	0.707798	1.17316	1.12428	1.45123	0.116264	0.674206	1.20465	0.637817	1.13595	0.300405	0.650838	1.54338	3.95934	9.07503	14.1618	10.7254	4.9923	4.4345	4.01416	3.43287	0.560535	8.75394
			0.202753	0.5803	1.93135	3.5205	8.41554	13.7056	9.90937	3.97605	5.88498	3.86546	3.58283	0.539158	8.67067	0.708386	1.17436	1.12552	1.45267	0.116341	0.67465	1.20571	0.638502	1.13672	0.300614	0.651265	1.54501	3.96243	9.07914	14.1737	10.7343	4.9962	4.43757	4.01964	3.43698	0.561271	8.76593
			0.202979	0.580745	1.9333	3.52232	8.4182	13.7167	9.91987	3.97833	5.8872	3.86977	3.58626	0.53995	8.68212	0.708975	1.17557	1.12676	1.45412	0.116418	0.675093	1.20678	0.639188	1.1375	0.300823	0.651691	1.54665	3.96553	9.08325	14.1855	10.7433	5.00011	4.44064	4.02511	3.4411	0.562007	8.77792
			0.203205	0.58119	1.93526	3.52414	8.42086	13.7278	9.93037	3.98061	5.88942	3.87408	3.58969	0.540742	8.69358	0.709564	1.17677	1.12799	1.45557	0.116494	0.675536	1.20784	0.639874	1.13828	0.301033	0.652118	1.54828	3.96862	9.08736	14.1974	10.7522	5.00401	4.44372	4.03059	3.44522	0.562742	8.78991
			0.203431	0.581635	1.93722	3.52596	8.42352	13.739	9.94087	3.98289	5.89164	3.87839	3.59312	0.541534	8.70503	0.710153	1.17798	1.12923	1.45702	0.116571	0.675979	1.2089	0.640559	1.13906	0.301242	0.652544	1.54991	3.97171	9.09147	14.2093	10.7612	5.00792	4.44679	4.03606	3.44934	0.563478	8.8019
			0.203657	0.58208	1.93917	3.52778	8.42618	13.7501	9.95136	3.98517	5.89385	3.88271	3.59655	0.542326	8.71649	0.710741	1.17918	1.13046	1.45846	0.116648	0.676422	1.20996	0.641245	1.13984	0.301451	0.652971	1.55155	3.97481	9.09558	14.2212	10.7701	5.01182	4.44986	4.04154	3.45346	0.564214	8.81389
			0.203883	0.582525	1.94113	3.52961	8.42884	13.7612	9.96186	3.98745	5.89607	3.88702	3.59998	0.543119	8.72794	0.71133	1.18039	1.1317	1.45991	0.116724	0.676865	1.21103	0.641931	1.14062	0.301661	0.653397	1.55318	3.9779	9.09969	14.2331	10.7791	5.01573	4.45293	4.04701	3.45758	0.56495	8.82588
			0.204109	0.58297	1.94308	3.53143	8.43149	13.7724	9.97236	3.98973	5.89829	3.89133	3.60341	0.543911	8.7394	0.711919	1.18159	1.13294	1.46136	0.116801	0.677308	1.21209	0.642616	1.1414	0.30187	0.653823	1.55481	3.981	9.1038	14.245	10.788	5.01963	4.456	4.05249	3.4617	0.565686	8.83787
			0.204335	0.583415	1.94504	3.53325	8.43415	13.7835	9.98286	3.99201	5.90051	3.89564	3.60683	0.544703	8.75086	0.712508	1.1828	1.13417	1.4628	0.116878	0.677751	1.21315	0.643302	1.14217	0.302079	0.65425	1.55645	3.98409	9.10791	14.2568	10.797	5.02354	4.45907	4.05796	3.46582	0.566421	8.84986
			0.204561	0.58386	1.947	3.53507	8.43681	13.7946	9.99336	3.99429	5.90272	3.89995	3.61026	0.545495	8.76231	0.713097	1.184	1.13541	1.46425	0.116954	0.678194	1.21421	0.643988	1.14295	0.302288	0.654676	1.55808	3.98718	9.11202	14.2687	10.8059	5.02744	4.46214	4.06344	3.46994	0.567157	8.86185
			0.204788	0.584305	1.94895	3.53689	8.43947	13.8057	10.0039	3.99657	5.90494	3.90426	3.61369	0.546287	8.77377	0.713685	1.1852	1.13664	1.4657	0.117031	0.678637	1.21528	0.644673	1.14373	0.302498	0.655103	1.55971	3.99028	9.11613	14.2806	10.8149	5.03135	4.46521	4.06891	3.47406	0.567893	8.87384
			0.205014	0.58475	1.95091	3.53871	8.44213	13.8169	10.0144	3.99885	5.90716	3.90858	3.61712	0.547079	8.78522	0.714274	1.18641	1.13788	1.46715	0.117107	0.67908	1.21634	0.645359	1.14451	0.302707	0.655529	1.56135	3.99337	9.12024	14.2925	10.8238	5.03525	4.46828	4.07439	3.47818	0.568629	8.88582
			0.20524	0.585195	1.95287	3.54053	8.44479	13.828	10.0249	4.00113	5.90937	3.91289	3.62055	0.547871	8.79668	0.714863	1.18761	1.13911	1.46859	0.117184	0.679524	1.2174	0.646045	1.14529	0.302916	0.655956	1.56298	3.99647	9.12435	14.3044	10.8328	5.03915	4.47135	4.07986	3.4823	0.569364	8.89781
			0.205466	0.58564	1.95482	3.54235	8.44745	13.8391	10.0354	4.00341	5.91159	3.9172	3.62398	0.548664	8.80813	0.715452	1.18882	1.14035	1.47004	0.117261	0.679967	1.21846	0.64673	1.14607	0.303126	0.656382	1.56461	3.99956	9.12846	14.3163	10.8417	5.04306	4.47443	4.08534	3.48642	0.5701	8.9098
			0.205692	0.586085	1.95678	3.54417	8.45011	13.8503	10.0459	4.00569	5.91381	3.92151	3.62741	0.549456	8.81959	0.71604	1.19002	1.14159	1.47149	0.117337	0.68041	1.21953	0.647416	1.14685	0.303335	0.656808	1.56625	4.00265	9.13257	14.3282	10.8506	5.04696	4.4775	4.09081	3.49054	0.570836	8.92179
			0.205918	0.58653	1.95873	3.54599	8.45277	13.8614	10.0564	4.00797	5.91603	3.92582	3.63084	0.550248	8.83104	0.716629	1.19123	1.14282	1.47294	0.117414	0.680853	1.22059	0.648102	1.14762	0.303544	0.657235	1.56788	4.00575	9.13668	14.34	10.8596	5.05087	4.48057	4.09629	3.49466	0.571572	8.93378
			0.206144	0.586975	1.96069	3.54781	8.45543	13.8725	10.0669	4.01025	5.91824	3.93013	3.63427	0.55104	8.8425	0.717218	1.19243	1.14406	1.47438	0.117491	0.681296	1.22165	0.648787	1.1484	0.303754	0.657661	1.56951	4.00884	9.14079	14.3519	10.8685	5.05477	4.48364	4.10176	3.49878	0.572307	8.94577
			0.20637	0.58742	1.96265	3.54963	8.45809	13.8837	10.0774	4.01253	5.92046	3.93444	3.6377	0.551832	8.85396	0.717807	1.19364	1.14529	1.47583	0.117567	0.681739	1.22271	0.649473	1.14918	0.303963	0.658088	1.57115	4.01194	9.14489	14.3638	10.8775	5.05868	4.48671	4.10724	3.5029	0.573043	8.95776
			0.206596	0.587865	1.9646	3.55145	8.46075	13.8948	10.0879	4.01481	5.92268	3.93876	3.64113	0.552624	8.86541	0.718396	1.19484	1.14653	1.47728	0.117644	0.682182	1.22377	0.650159	1.14996	0.304172	0.658514	1.57278	4.01503	9.149	14.3757	10.8864	5.06258	4.48978	4.11271	3.50702	0.573779	8.96975
			0.206822	0.58831	1.96656	3.55327	8.46341	13.9059	10.0984	4.01709	5.92489	3.94307	3.64456	0.553416	8.87687	0.718984	1.19604	1.14776	1.47872	0.117721	0.682625	1.22484	0.650844	1.15074	0.304382	0.658941	1.57441	4.01813	9.15311	14.3876	10.8954	5.06649	4.49285	4.11819	3.51114	0.574515	8.98174
			0.207048	0.588755	1.96851	3.55509	8.46607	13.9171	10.1089	4.01937	5.92711	3.94738	3.64798	0.554209	8.88832	0.719573	1.19725	1.149	1.48017	0.117797	0.683068	1.2259	0.65153	1.15152	0.304591	0.659367	1.57605	4.02122	9.15722	14.3995	10.9043	5.07039	4.49592	4.12366	3.51526	0.57525	8.99373
			0.207274	0.5892	1.97047	3.55691	8.46873	13.9282	10.1194	4.02165	5.92933	3.95169	3.65141	0.555001	8.89978	0.720162	1.19845	1.15024	1.48162	0.117874	0.683511	1.22696	0.652216	1.1523	0.3048	0.659793	1.57768	4.02431	9.16133	14.4113	10.9133	5.0743	4.49899	4.12914	3.51938	0.575986	9.00572
			0.207501	0.589645	1.97243	3.55873	8.47139	13.9393	10.1299	4.02393	5.93155	3.956	3.65484	0.555793	8.91123	0.720751	1.19966	1.15147	1.48307	0.11795	0.683954	1.22802	0.652901	1.15307	0.30501	0.66022	1.57931	4.02741	9.16544	14.4232	10.9222	5.0782	4.50206	4.13461	3.5235	0.576722	9.01771
			0.207727	0.59009	1.97438	3.56055	8.47405	13.9505	10.1404	4.02621	5.93376	3.96031	3.65827	0.556585	8.92269	0.721339	1.20086	1.15271	1.48451	0.118027	0.684398	1.22909	0.653587	1.15385	0.305219	0.660646	1.58095	4.0305	9.16955	14.4351	10.9312	5.0821	4.50514	4.14009	3.52762	0.577458	9.0297
			0.207953	0.590535	1.97634	3.56237	8.47671	13.9616	10.1509	4.02849	5.93598	3.96462	3.6617	0.557377	8.93414	0.721928	1.20207	1.15394	1.48596	0.118104	0.684841	1.23015	0.654273	1.15463	0.305428	0.661073	1.58258	4.0336	9.17366	14.447	10.9401	5.08601	4.50821	4.14556	3.53174	0.578193	9.04169
			0.208179	0.59098	1.9783	3.56419	8.47937	13.9727	10.1614	4.03077	5.9382	3.96894	3.66513	0.558169	8.9456	0.722517	1.20327	1.15518	1.48741	0.11818	0.685284	1.23121	0.654958	1.15541	0.305638	0.661499	1.58421	4.03669	9.17777	14.4589	10.9491	5.08991	4.51128	4.15104	3.53586	0.578929	9.05367
			0.208405	0.591425	1.98025	3.56601	8.48203	13.9839	10.1718	4.03305	5.94042	3.97325	3.66856	0.558961	8.95705	0.723106	1.20448	1.15641	1.48886	0.118257	0.685727	1.23227	0.655644	1.15619	0.305847	0.661926	1.58585	4.03978	9.18188	14.4708	10.958	5.09382	4.51435	4.15651	3.53998	0.579665	9.06566
			0.208631	0.59187	1.98221	3.56783	8.48469	13.995	10.1823	4.03533	5.94263	3.97756	3.67199	0.559753	8.96851	0.723695	1.20568	1.15765	1.4903	0.118334	0.68617	1.23334	0.65633	1.15697	0.306056	0.662352	1.58748	4.04288	9.18599	14.4826	10.967	5.09772	4.51742	4.16199	3.5441	0.580401	9.07765
			0.208857	0.592315	1.98416	3.56965	8.48734	14.0061	10.1928	4.03761	5.94485	3.98187	3.67542	0.560546	8.97997	0.724283	1.20689	1.15889	1.49175	0.11841	0.686613	1.2344	0.657015	1.15775	0.306266	0.662779	1.58911	4.04597	9.1901	14.4945	10.9759	5.10163	4.52049	4.16746	3.54822	0.581137	9.08964
			plus 2 std trajectory
			'Vermis I&II'	'Lobule III (left)'	'Lobule IV (left)'	'Lobule V (left)'	'Lobule VI (left)'	'Lobule Crus I (left)'	'Lobule Crus II (left)'	'Lobule VIIB (left)'	'Lobule VIIIA (left)'	'Lobule VIIIB (left)'	'Lobule IX (left)'	'Lobule X (left)'	'CM (left)'	'Vermis III'	'Vermis IV'	'Vermis V'	'Vermis VI'	'Vermis VIIA'	'Vermis VIIB'	'Vermis VIIIA'	'Vermis VIIIB'	'Vermis IX'	'Vermis X'	'Lobule III (right)'	'Lobule IV (right)'	'Lobule V (right)'	'Lobule VI (right)'	'Lobule Crus I (right)'	'Lobule Crus II (right)'	'Lobule VIIB (right)'	'Lobule VIIIA (right)'	'Lobule VIIIB (right)'	'Lobule IX (right)'	'Lobule X (right)'	'CM (right)'
			0.27105	0.729363	2.42563	4.22896	10.3122	15.9911	11.9095	4.83806	7.27902	4.5827	4.55813	0.617301	9.51217	0.964167	1.51957	1.43614	1.7451	0.168715	0.85906	1.51272	0.802059	1.39599	0.378475	0.832915	1.89366	4.61259	10.9232	16.507	12.9804	5.97169	5.31769	4.69221	4.21356	0.64183	9.53375
			0.271276	0.729808	2.42759	4.23078	10.3149	16.0023	11.92	4.84034	7.28124	4.58701	4.56156	0.618093	9.52362	0.964756	1.52077	1.43738	1.74655	0.168792	0.859503	1.51379	0.802745	1.39676	0.378685	0.833341	1.89529	4.61568	10.9273	16.5189	12.9894	5.97559	5.32076	4.69768	4.21768	0.642566	9.54574
			0.271502	0.730253	2.42955	4.2326	10.3175	16.0134	11.9305	4.84262	7.28345	4.59132	4.56499	0.618885	9.53508	0.965345	1.52198	1.43861	1.748	0.168869	0.859947	1.51485	0.80343	1.39754	0.378894	0.833767	1.89693	4.61877	10.9314	16.5308	12.9983	5.9795	5.32383	4.70316	4.2218	0.643302	9.55773
			0.271728	0.730698	2.4315	4.23442	10.3202	16.0245	11.941	4.8449	7.28567	4.59564	4.56842	0.619677	9.54654	0.965933	1.52318	1.43985	1.74945	0.168945	0.86039	1.51591	0.804116	1.39832	0.379103	0.834194	1.89856	4.62187	10.9355	16.5427	13.0073	5.9834	5.3269	4.70863	4.22592	0.644037	9.56972
			0.271954	0.731144	2.43346	4.23624	10.3229	16.0357	11.9515	4.84718	7.28789	4.59995	4.57184	0.620469	9.55799	0.966522	1.52438	1.44108	1.75089	0.169022	0.860833	1.51697	0.804802	1.3991	0.379313	0.83462	1.90019	4.62496	10.9396	16.5546	13.0162	5.9873	5.32997	4.71411	4.23004	0.644773	9.58171
			0.272181	0.731589	2.43541	4.23806	10.3255	16.0468	11.962	4.84945	7.29011	4.60426	4.57527	0.621261	9.56945	0.967111	1.52559	1.44232	1.75234	0.169099	0.861276	1.51804	0.805487	1.39988	0.379522	0.835047	1.90183	4.62806	10.9437	16.5665	13.0252	5.99121	5.33304	4.71958	4.23416	0.645509	9.5937
			0.272407	0.732034	2.43737	4.23988	10.3282	16.0579	11.9725	4.85173	7.29232	4.60857	4.5787	0.622053	9.5809	0.9677	1.52679	1.44356	1.75379	0.169175	0.861719	1.5191	0.806173	1.40066	0.379731	0.835473	1.90346	4.63115	10.9478	16.5783	13.0341	5.99511	5.33611	4.72506	4.23828	0.646245	9.60569
			0.272633	0.732479	2.43933	4.2417	10.3308	16.0691	11.983	4.85401	7.29454	4.61288	4.58213	0.622846	9.59236	0.968289	1.528	1.44479	1.75524	0.169252	0.862162	1.52016	0.806859	1.40144	0.379941	0.8359	1.90509	4.63424	10.9519	16.5902	13.0431	5.99902	5.33918	4.73053	4.2424	0.64698	9.61767
			0.272859	0.732924	2.44128	4.24352	10.3335	16.0802	11.9935	4.85629	7.29676	4.61719	4.58556	0.623638	9.60381	0.968877	1.5292	1.44603	1.75668	0.169328	0.862605	1.52122	0.807544	1.40221	0.38015	0.836326	1.90673	4.63734	10.956	16.6021	13.052	6.00292	5.34225	4.73601	4.24652	0.647716	9.62966
			0.273085	0.733369	2.44324	4.24534	10.3362	16.0913	12.004	4.85857	7.29897	4.62151	4.58899	0.62443	9.61527	0.969466	1.53041	1.44726	1.75813	0.169405	0.863048	1.52229	0.80823	1.40299	0.380359	0.836752	1.90836	4.64043	10.9601	16.614	13.061	6.00683	5.34533	4.74148	4.25064	0.648452	9.64165
			0.273311	0.733814	2.4452	4.24716	10.3388	16.1025	12.0145	4.86085	7.30119	4.62582	4.59242	0.625222	9.62672	0.970055	1.53161	1.4485	1.75958	0.169482	0.863491	1.52335	0.808916	1.40377	0.380569	0.837179	1.90999	4.64353	10.9643	16.6259	13.0699	6.01073	5.3484	4.74696	4.25476	0.649188	9.65364
			0.273537	0.734259	2.44715	4.24898	10.3415	16.1136	12.025	4.86313	7.30341	4.63013	4.59585	0.626014	9.63818	0.970644	1.53282	1.44973	1.76102	0.169558	0.863934	1.52441	0.809601	1.40455	0.380778	0.837605	1.91163	4.64662	10.9684	16.6378	13.0789	6.01464	5.35147	4.75243	4.25888	0.649924	9.66563
			0.273763	0.734704	2.44911	4.2508	10.3441	16.1247	12.0355	4.86541	7.30563	4.63444	4.59928	0.626806	9.64963	0.971232	1.53402	1.45097	1.76247	0.169635	0.864377	1.52547	0.810287	1.40533	0.380987	0.838032	1.91326	4.64971	10.9725	16.6496	13.0878	6.01854	5.35454	4.75791	4.263	0.650659	9.67762
			0.273989	0.735149	2.45106	4.25262	10.3468	16.1359	12.046	4.86769	7.30784	4.63875	4.60271	0.627598	9.66109	0.971821	1.53523	1.45221	1.76392	0.169712	0.864821	1.52654	0.810973	1.40611	0.381197	0.838458	1.91489	4.65281	10.9766	16.6615	13.0968	6.02245	5.35761	4.76338	4.26712	0.651395	9.68961
			0.274215	0.735594	2.45302	4.25444	10.3495	16.147	12.0565	4.86997	7.31006	4.64306	4.60614	0.628391	9.67255	0.97241	1.53643	1.45344	1.76537	0.169788	0.865264	1.5276	0.811658	1.40689	0.381406	0.838885	1.91653	4.6559	10.9807	16.6734	13.1057	6.02635	5.36068	4.76886	4.27124	0.652131	9.7016
			0.274441	0.736039	2.45498	4.25626	10.3521	16.1581	12.067	4.87225	7.31228	4.64737	4.60956	0.629183	9.684	0.972999	1.53763	1.45468	1.76681	0.169865	0.865707	1.52866	0.812344	1.40766	0.381615	0.839311	1.91816	4.659	10.9848	16.6853	13.1147	6.03026	5.36375	4.77433	4.27536	0.652867	9.71359
			0.274667	0.736484	2.45693	4.25809	10.3548	16.1693	12.0775	4.87453	7.31449	4.65169	4.61299	0.629975	9.69546	0.973588	1.53884	1.45591	1.76826	0.169942	0.86615	1.52972	0.81303	1.40844	0.381825	0.839737	1.91979	4.66209	10.9889	16.6972	13.1236	6.03416	5.36682	4.77981	4.27948	0.653602	9.72558
			0.274894	0.736929	2.45889	4.25991	10.3574	16.1804	12.088	4.87681	7.31671	4.656	4.61642	0.630767	9.70691	0.974176	1.54004	1.45715	1.76971	0.170018	0.866593	1.53079	0.813715	1.40922	0.382034	0.840164	1.92143	4.66518	10.993	16.7091	13.1326	6.03806	5.36989	4.78528	4.2836	0.654338	9.73757
			0.27512	0.737374	2.46085	4.26173	10.3601	16.1915	12.0985	4.87909	7.31893	4.66031	4.61985	0.631559	9.71837	0.974765	1.54125	1.45838	1.77116	0.170095	0.867036	1.53185	0.814401	1.41	0.382243	0.84059	1.92306	4.66828	10.9971	16.7209	13.1415	6.04197	5.37296	4.79076	4.28772	0.655074	9.74956
			0.275346	0.737819	2.4628	4.26355	10.3628	16.2027	12.109	4.88137	7.32115	4.66462	4.62328	0.632351	9.72982	0.975354	1.54245	1.45962	1.7726	0.170171	0.867479	1.53291	0.815087	1.41078	0.382453	0.841017	1.92469	4.67137	11.0012	16.7328	13.1505	6.04587	5.37603	4.79623	4.29184	0.65581	9.76155
			0.275572	0.738264	2.46476	4.26537	10.3654	16.2138	12.1195	4.88365	7.32336	4.66893	4.62671	0.633143	9.74128	0.975943	1.54366	1.46086	1.77405	0.170248	0.867922	1.53397	0.815772	1.41156	0.382662	0.841443	1.92633	4.67447	11.0053	16.7447	13.1594	6.04978	5.37911	4.80171	4.29596	0.656545	9.77353
			0.275798	0.738709	2.46671	4.26719	10.3681	16.2249	12.13	4.88593	7.32558	4.67324	4.63014	0.633936	9.75273	0.976531	1.54486	1.46209	1.7755	0.170325	0.868365	1.53504	0.816458	1.41234	0.382871	0.84187	1.92796	4.67756	11.0095	16.7566	13.1684	6.05368	5.38218	4.80718	4.30008	0.657281	9.78552
			0.276024	0.739154	2.46867	4.26901	10.3707	16.236	12.1405	4.88821	7.3278	4.67755	4.63357	0.634728	9.76419	0.97712	1.54607	1.46333	1.77695	0.170401	0.868808	1.5361	0.817144	1.41311	0.383081	0.842296	1.92959	4.68065	11.0136	16.7685	13.1773	6.05759	5.38525	4.81266	4.3042	0.658017	9.79751
			0.27625	0.739599	2.47063	4.27083	10.3734	16.2472	12.151	4.89049	7.33002	4.68187	4.637	0.63552	9.77564	0.977709	1.54727	1.46456	1.77839	0.170478	0.869251	1.53716	0.817829	1.41389	0.38329	0.842723	1.93123	4.68375	11.0177	16.7804	13.1862	6.06149	5.38832	4.81813	4.30832	0.658753	9.8095
			0.276476	0.740044	2.47258	4.27265	10.3761	16.2583	12.1615	4.89277	7.33223	4.68618	4.64043	0.636312	9.7871	0.978298	1.54847	1.4658	1.77984	0.170555	0.869695	1.53822	0.818515	1.41467	0.383499	0.843149	1.93286	4.68684	11.0218	16.7922	13.1952	6.0654	5.39139	4.82361	4.31244	0.659488	9.82149
			0.276702	0.740489	2.47454	4.27447	10.3787	16.2694	12.172	4.89505	7.33445	4.69049	4.64386	0.637104	9.79856	0.978887	1.54968	1.46704	1.78129	0.170631	0.870138	1.53929	0.819201	1.41545	0.383709	0.843575	1.93449	4.68994	11.0259	16.8041	13.2041	6.0693	5.39446	4.82908	4.31656	0.660224	9.83348
			0.276928	0.740934	2.47649	4.27629	10.3814	16.2806	12.1825	4.89733	7.33667	4.6948	4.64729	0.637896	9.81001	0.979475	1.55088	1.46827	1.78273	0.170708	0.870581	1.54035	0.819886	1.41623	0.383918	0.844002	1.93613	4.69303	11.03	16.816	13.2131	6.07321	5.39753	4.83456	4.32068	0.66096	9.84547
			0.277154	0.741379	2.47845	4.27811	10.384	16.2917	12.193	4.89961	7.33888	4.69911	4.65071	0.638688	9.82147	0.980064	1.55209	1.46951	1.78418	0.170784	0.871024	1.54141	0.820572	1.41701	0.384127	0.844428	1.93776	4.69612	11.0341	16.8279	13.222	6.07711	5.4006	4.84003	4.3248	0.661696	9.85746
			0.27738	0.741824	2.48041	4.27993	10.3867	16.3028	12.2035	4.90189	7.3411	4.70342	4.65414	0.639481	9.83292	0.980653	1.55329	1.47074	1.78563	0.170861	0.871467	1.54247	0.821258	1.41779	0.384337	0.844855	1.93939	4.69922	11.0382	16.8398	13.231	6.08101	5.40367	4.84551	4.32891	0.662431	9.86945
			0.277607	0.742269	2.48236	4.28175	10.3894	16.314	12.214	4.90417	7.34332	4.70773	4.65757	0.640273	9.84438	0.981242	1.5545	1.47198	1.78708	0.170938	0.87191	1.54354	0.821943	1.41856	0.384546	0.845281	1.94103	4.70231	11.0423	16.8517	13.2399	6.08492	5.40674	4.85098	4.33303	0.663167	9.88144
			0.277833	0.742714	2.48432	4.28357	10.392	16.3251	12.2245	4.90645	7.34554	4.71205	4.661	0.641065	9.85583	0.98183	1.5557	1.47321	1.78852	0.171014	0.872353	1.5446	0.822629	1.41934	0.384755	0.845708	1.94266	4.70541	11.0464	16.8635	13.2489	6.08882	5.40982	4.85646	4.33715	0.663903	9.89343
			0.278059	0.743159	2.48628	4.28539	10.3947	16.3362	12.235	4.90873	7.34775	4.71636	4.66443	0.641857	9.86729	0.982419	1.55691	1.47445	1.78997	0.171091	0.872796	1.54566	0.823315	1.42012	0.384965	0.846134	1.94429	4.7085	11.0506	16.8754	13.2578	6.09273	5.41289	4.86193	4.34127	0.664639	9.90542
			0.278285	0.743604	2.48823	4.28721	10.3973	16.3474	12.2455	4.91101	7.34997	4.72067	4.66786	0.642649	9.87874	0.983008	1.55811	1.47569	1.79142	0.171168	0.873239	1.54672	0.824	1.4209	0.385174	0.84656	1.94592	4.7116	11.0547	16.8873	13.2668	6.09663	5.41596	4.86741	4.34539	0.665375	9.91741
			0.278511	0.744049	2.49019	4.28903	10.4	16.3585	12.256	4.91329	7.35219	4.72498	4.67129	0.643441	9.8902	0.983597	1.55932	1.47692	1.79287	0.171244	0.873682	1.54779	0.824686	1.42168	0.385383	0.846987	1.94756	4.71469	11.0588	16.8992	13.2757	6.10054	5.41903	4.87288	4.34951	0.66611	9.9294
			0.278737	0.744494	2.49214	4.29085	10.4026	16.3696	12.2665	4.91557	7.3544	4.72929	4.67472	0.644233	9.90166	0.984186	1.56052	1.47816	1.79431	0.171321	0.874125	1.54885	0.825372	1.42246	0.385593	0.847413	1.94919	4.71778	11.0629	16.9111	13.2847	6.10444	5.4221	4.87836	4.35363	0.666846	9.94138
			0.278963	0.744939	2.4941	4.29267	10.4053	16.3808	12.277	4.91785	7.35662	4.7336	4.67815	0.645025	9.91311	0.984774	1.56172	1.47939	1.79576	0.171398	0.874569	1.54991	0.826057	1.42324	0.385802	0.84784	1.95082	4.72088	11.067	16.923	13.2936	6.10835	5.42517	4.88383	4.35775	0.667582	9.95337
			0.279189	0.745384	2.49606	4.29449	10.408	16.3919	12.2875	4.92013	7.35884	4.73791	4.68158	0.645818	9.92457	0.985363	1.56293	1.48063	1.79721	0.171474	0.875012	1.55097	0.826743	1.42401	0.386011	0.848266	1.95246	4.72397	11.0711	16.9348	13.3026	6.11225	5.42824	4.88931	4.36187	0.668318	9.96536
			0.279415	0.745829	2.49801	4.29631	10.4106	16.403	12.298	4.92241	7.36106	4.74223	4.68501	0.64661	9.93602	0.985952	1.56413	1.48186	1.79865	0.171551	0.875455	1.55204	0.827429	1.42479	0.38622	0.848693	1.95409	4.72707	11.0752	16.9467	13.3115	6.11616	5.43131	4.89478	4.36599	0.669053	9.97735
			0.279641	0.746274	2.49997	4.29813	10.4133	16.4142	12.3085	4.92469	7.36327	4.74654	4.68843	0.647402	9.94748	0.986541	1.56534	1.4831	1.8001	0.171627	0.875898	1.5531	0.828114	1.42557	0.38643	0.849119	1.95572	4.73016	11.0793	16.9586	13.3205	6.12006	5.43438	4.90026	4.37011	0.669789	9.98934
			0.279867	0.746719	2.50193	4.29995	10.4159	16.4253	12.319	4.92697	7.36549	4.75085	4.69186	0.648194	9.95893	0.987129	1.56654	1.48434	1.80155	0.171704	0.876341	1.55416	0.8288	1.42635	0.386639	0.849545	1.95736	4.73325	11.0834	16.9705	13.3294	6.12396	5.43745	4.90573	4.37423	0.670525	10.0013
			0.280093	0.747164	2.50388	4.30177	10.4186	16.4364	12.3295	4.92925	7.36771	4.75516	4.69529	0.648986	9.97039	0.987718	1.56775	1.48557	1.803	0.171781	0.876784	1.55522	0.829486	1.42713	0.386848	0.849972	1.95899	4.73635	11.0875	16.9824	13.3384	6.12787	5.44053	4.91121	4.37835	0.671261	10.0133
			0.280319	0.747609	2.50584	4.30359	10.4213	16.4476	12.34	4.93153	7.36993	4.75947	4.69872	0.649778	9.98184	0.988307	1.56895	1.48681	1.80444	0.171857	0.877227	1.55628	0.830171	1.42791	0.387058	0.850398	1.96062	4.73944	11.0916	16.9943	13.3473	6.13177	5.4436	4.91668	4.38247	0.671996	10.0253
			0.280546	0.748054	2.50779	4.30542	10.4239	16.4587	12.3505	4.93381	7.37214	4.76378	4.70215	0.65057	9.9933	0.988896	1.57016	1.48804	1.80589	0.171934	0.87767	1.55735	0.830857	1.42869	0.387267	0.850825	1.96226	4.74254	11.0958	17.0061	13.3563	6.13568	5.44667	4.92216	4.38659	0.672732	10.0373
			0.280772	0.748499	2.50975	4.30724	10.4266	16.4698	12.361	4.93609	7.37436	4.7681	4.70558	0.651363	10.0048	0.989485	1.57136	1.48928	1.80734	0.172011	0.878113	1.55841	0.831543	1.42946	0.387476	0.851251	1.96389	4.74563	11.0999	17.018	13.3652	6.13958	5.44974	4.92763	4.39071	0.673468	10.0493
			0.280998	0.748944	2.51171	4.30906	10.4292	16.4809	12.3715	4.93837	7.37658	4.77241	4.70901	0.652155	10.0162	0.990073	1.57257	1.49052	1.80879	0.172087	0.878556	1.55947	0.832228	1.43024	0.387686	0.851678	1.96552	4.74872	11.104	17.0299	13.3742	6.14349	5.45281	4.93311	4.39483	0.674204	10.0613
			0.281224	0.749389	2.51366	4.31088	10.4319	16.4921	12.382	4.94065	7.37879	4.77672	4.71244	0.652947	10.0277	0.990662	1.57377	1.49175	1.81023	0.172164	0.878999	1.56053	0.832914	1.43102	0.387895	0.852104	1.96716	4.75182	11.1081	17.0418	13.3831	6.14739	5.45588	4.93858	4.39895	0.674939	10.0733
			0.28145	0.749834	2.51562	4.3127	10.4346	16.5032	12.3925	4.94293	7.38101	4.78103	4.71587	0.653739	10.0391	0.991251	1.57497	1.49299	1.81168	0.172241	0.879443	1.5616	0.8336	1.4318	0.388104	0.852531	1.96879	4.75491	11.1122	17.0537	13.3921	6.1513	5.45895	4.94406	4.40307	0.675675	10.0853
			0.281676	0.750279	2.51758	4.31452	10.4372	16.5143	12.403	4.94521	7.38323	4.78534	4.7193	0.654531	10.0506	0.99184	1.57618	1.49422	1.81313	0.172317	0.879886	1.56266	0.834285	1.43258	0.388314	0.852957	1.97042	4.75801	11.1163	17.0656	13.401	6.1552	5.46202	4.94953	4.40719	0.676411	10.0972
			0.281902	0.750724	2.51953	4.31634	10.4399	16.5255	12.4135	4.94749	7.38545	4.78965	4.72273	0.655323	10.062	0.992428	1.57738	1.49546	1.81457	0.172394	0.880329	1.56372	0.834971	1.43336	0.388523	0.853383	1.97206	4.7611	11.1204	17.0775	13.4099	6.15911	5.46509	4.95501	4.41131	0.677147	10.1092
			0.282128	0.751169	2.52149	4.31816	10.4425	16.5366	12.424	4.94977	7.38766	4.79396	4.72616	0.656115	10.0735	0.993017	1.57859	1.49669	1.81602	0.17247	0.880772	1.56478	0.835657	1.43414	0.388732	0.85381	1.97369	4.76419	11.1245	17.0893	13.4189	6.16301	5.46816	4.96048	4.41543	0.677882	10.1212
			0.282354	0.751614	2.52344	4.31998	10.4452	16.5477	12.4344	4.95205	7.38988	4.79828	4.72958	0.656908	10.0849	0.993606	1.57979	1.49793	1.81747	0.172547	0.881215	1.56585	0.836342	1.43491	0.388942	0.854236	1.97532	4.76729	11.1286	17.1012	13.4278	6.16691	5.47124	4.96596	4.41955	0.678618	10.1332
			0.28258	0.752059	2.5254	4.3218	10.4479	16.5589	12.4449	4.95433	7.3921	4.80259	4.73301	0.6577	10.0964	0.994195	1.581	1.49917	1.81892	0.172624	0.881658	1.56691	0.837028	1.43569	0.389151	0.854663	1.97696	4.77038	11.1327	17.1131	13.4368	6.17082	5.47431	4.97143	4.42367	0.679354	10.1452
			0.282806	0.752504	2.52736	4.32362	10.4505	16.57	12.4554	4.95661	7.39431	4.8069	4.73644	0.658492	10.1079	0.994784	1.5822	1.5004	1.82036	0.1727	0.882101	1.56797	0.837714	1.43647	0.38936	0.855089	1.97859	4.77348	11.1369	17.125	13.4457	6.17472	5.47738	4.97691	4.42779	0.68009	10.1572
			0.283032	0.752949	2.52931	4.32544	10.4532	16.5811	12.4659	4.95889	7.39653	4.81121	4.73987	0.659284	10.1193	0.995372	1.58341	1.50164	1.82181	0.172777	0.882544	1.56903	0.838399	1.43725	0.38957	0.855516	1.98022	4.77657	11.141	17.1369	13.4547	6.17863	5.48045	4.98238	4.43191	0.680826	10.1692
			0.283259	0.753394	2.53127	4.32726	10.4558	16.5923	12.4764	4.96117	7.39875	4.81552	4.7433	0.660076	10.1308	0.995961	1.58461	1.50287	1.82326	0.172854	0.882987	1.5701	0.839085	1.43803	0.389779	0.855942	1.98186	4.77966	11.1451	17.1488	13.4636	6.18253	5.48352	4.98786	4.43603	0.681561	10.1812
			0.283485	0.753839	2.53323	4.32908	10.4585	16.6034	12.4869	4.96345	7.40097	4.81983	4.74673	0.660868	10.1422	0.99655	1.58581	1.50411	1.82471	0.17293	0.88343	1.57116	0.839771	1.43881	0.389988	0.856368	1.98349	4.78276	11.1492	17.1606	13.4726	6.18644	5.48659	4.99333	4.44015	0.682297	10.1932
			0.283711	0.754284	2.53518	4.3309	10.4612	16.6145	12.4974	4.96573	7.40318	4.82414	4.75016	0.66166	10.1537	0.997139	1.58702	1.50534	1.82615	0.173007	0.883873	1.57222	0.840457	1.43959	0.390198	0.856795	1.98512	4.78585	11.1533	17.1725	13.4815	6.19034	5.48966	4.99881	4.44427	0.683033	10.2051
			0.283937	0.754729	2.53714	4.33272	10.4638	16.6257	12.5079	4.96801	7.4054	4.82846	4.75359	0.662452	10.1651	0.997727	1.58822	1.50658	1.8276	0.173084	0.884317	1.57328	0.841142	1.44036	0.390407	0.857221	1.98676	4.78895	11.1574	17.1844	13.4905	6.19425	5.49273	5.00428	4.44839	0.683769	10.2171
			0.284163	0.755174	2.53909	4.33454	10.4665	16.6368	12.5184	4.97029	7.40762	4.83277	4.75702	0.663245	10.1766	0.998316	1.58943	1.50782	1.82905	0.17316	0.88476	1.57435	0.841828	1.44114	0.390616	0.857648	1.98839	4.79204	11.1615	17.1963	13.4994	6.19815	5.4958	5.00976	4.45251	0.684504	10.2291
			0.284389	0.755619	2.54105	4.33636	10.4691	16.6479	12.5289	4.97257	7.40984	4.83708	4.76045	0.664037	10.188	0.998905	1.59063	1.50905	1.8305	0.173237	0.885203	1.57541	0.842514	1.44192	0.390826	0.858074	1.99002	4.79513	11.1656	17.2082	13.5084	6.20206	5.49887	5.01523	4.45663	0.68524	10.2411
			0.284615	0.756064	2.54301	4.33818	10.4718	16.6591	12.5394	4.97485	7.41205	4.84139	4.76388	0.664829	10.1995	0.999494	1.59184	1.51029	1.83194	0.173313	0.885646	1.57647	0.843199	1.4427	0.391035	0.858501	1.99166	4.79823	11.1697	17.2201	13.5173	6.20596	5.50195	5.02071	4.46075	0.685976	10.2531
			0.284841	0.756509	2.54496	4.34	10.4745	16.6702	12.5499	4.97713	7.41427	4.8457	4.7673	0.665621	10.211	1.00008	1.59304	1.51152	1.83339	0.17339	0.886089	1.57753	0.843885	1.44348	0.391244	0.858927	1.99329	4.80132	11.1738	17.2319	13.5263	6.20987	5.50502	5.02618	4.46486	0.686712	10.2651
			0.285067	0.756954	2.54692	4.34182	10.4771	16.6813	12.5604	4.97941	7.41649	4.85001	4.77073	0.666413	10.2224	1.00067	1.59425	1.51276	1.83484	0.173467	0.886532	1.5786	0.844571	1.44426	0.391454	0.859353	1.99492	4.80442	11.1779	17.2438	13.5352	6.21377	5.50809	5.03166	4.46898	0.687447	10.2771
			0.285293	0.757399	2.54888	4.34364	10.4798	16.6925	12.5709	4.98169	7.4187	4.85432	4.77416	0.667205	10.2339	1.00126	1.59545	1.51399	1.83628	0.173543	0.886975	1.57966	0.845256	1.44504	0.391663	0.85978	1.99656	4.80751	11.1821	17.2557	13.5442	6.21767	5.51116	5.03713	4.4731	0.688183	10.2891
			0.285519	0.757844	2.55083	4.34546	10.4824	16.7036	12.5814	4.98397	7.42092	4.85864	4.77759	0.667997	10.2453	1.00185	1.59666	1.51523	1.83773	0.17362	0.887418	1.58072	0.845942	1.44581	0.391872	0.860206	1.99819	4.8106	11.1862	17.2676	13.5531	6.22158	5.51423	5.04261	4.47722	0.688919	10.3011
			0.285745	0.758289	2.55279	4.34728	10.4851	16.7147	12.5919	4.98625	7.42314	4.86295	4.78102	0.66879	10.2568	1.00244	1.59786	1.51647	1.83918	0.173697	0.887861	1.58178	0.846628	1.44659	0.392082	0.860633	1.99982	4.8137	11.1903	17.2795	13.5621	6.22548	5.5173	5.04808	4.48134	0.689655	10.3131
			0.285972	0.758734	2.55474	4.3491	10.4878	16.7258	12.6024	4.98853	7.42536	4.86726	4.78445	0.669582	10.2682	1.00303	1.59906	1.5177	1.84063	0.173773	0.888304	1.58285	0.847313	1.44737	0.392291	0.861059	2.00146	4.81679	11.1944	17.2914	13.571	6.22939	5.52037	5.05356	4.48546	0.69039	10.325
			0.286198	0.759179	2.5567	4.35093	10.4904	16.737	12.6129	4.99081	7.42757	4.87157	4.78788	0.670374	10.2797	1.00362	1.60027	1.51894	1.84207	0.17385	0.888747	1.58391	0.847999	1.44815	0.3925	0.861486	2.00309	4.81989	11.1985	17.3032	13.58	6.23329	5.52344	5.05903	4.48958	0.691126	10.337
			0.286424	0.759624	2.55866	4.35275	10.4931	16.7481	12.6234	4.99309	7.42979	4.87588	4.79131	0.671166	10.2911	1.0042	1.60147	1.52017	1.84352	0.173927	0.889191	1.58497	0.848685	1.44893	0.39271	0.861912	2.00472	4.82298	11.2026	17.3151	13.5889	6.2372	5.52651	5.06451	4.4937	0.691862	10.349
			0.28665	0.760069	2.56061	4.35457	10.4957	16.7592	12.6339	4.99537	7.43201	4.88019	4.79474	0.671958	10.3026	1.00479	1.60268	1.52141	1.84497	0.174003	0.889634	1.58603	0.84937	1.44971	0.392919	0.862338	2.00636	4.82608	11.2067	17.327	13.5979	6.2411	5.52958	5.06998	4.49782	0.692598	10.361
			0.286876	0.760514	2.56257	4.35639	10.4984	16.7704	12.6444	4.99765	7.43422	4.8845	4.79817	0.67275	10.3141	1.00538	1.60388	1.52265	1.84642	0.17408	0.890077	1.5871	0.850056	1.45049	0.393128	0.862765	2.00799	4.82917	11.2108	17.3389	13.6068	6.24501	5.53266	5.07546	4.50194	0.693333	10.373
			0.287102	0.760959	2.56452	4.35821	10.5011	16.7815	12.6549	4.99993	7.43644	4.88882	4.8016	0.673542	10.3255	1.00597	1.60509	1.52388	1.84786	0.174156	0.89052	1.58816	0.850742	1.45126	0.393338	0.863191	2.00962	4.83226	11.2149	17.3508	13.6157	6.24891	5.53573	5.08093	4.50606	0.694069	10.385
			0.287328	0.761404	2.56648	4.36003	10.5037	16.7926	12.6654	5.00221	7.43866	4.89313	4.80503	0.674335	10.337	1.00656	1.60629	1.52512	1.84931	0.174233	0.890963	1.58922	0.851427	1.45204	0.393547	0.863618	2.01126	4.83536	11.219	17.3627	13.6247	6.25282	5.5388	5.08641	4.51018	0.694805	10.397
			0.287554	0.761849	2.56844	4.36185	10.5064	16.8038	12.6759	5.00449	7.44088	4.89744	4.80845	0.675127	10.3484	1.00715	1.6075	1.52635	1.85076	0.17431	0.891406	1.59028	0.852113	1.45282	0.393756	0.864044	2.01289	4.83845	11.2232	17.3745	13.6336	6.25672	5.54187	5.09188	4.5143	0.695541	10.409
			0.28778	0.762294	2.57039	4.36367	10.509	16.8149	12.6864	5.00677	7.44309	4.90175	4.81188	0.675919	10.3599	1.00774	1.6087	1.52759	1.8522	0.174386	0.891849	1.59135	0.852799	1.4536	0.393966	0.864471	2.01452	4.84155	11.2273	17.3864	13.6426	6.26062	5.54494	5.09736	4.51842	0.696276	10.421
			0.288006	0.76274	2.57235	4.36549	10.5117	16.826	12.6969	5.00905	7.44531	4.90606	4.81531	0.676711	10.3713	1.00833	1.6099	1.52882	1.85365	0.174463	0.892292	1.59241	0.853484	1.45438	0.394175	0.864897	2.01616	4.84464	11.2314	17.3983	13.6515	6.26453	5.54801	5.10283	4.52254	0.697012	10.4329
			0.288232	0.763185	2.57431	4.36731	10.5143	16.8372	12.7074	5.01133	7.44753	4.91037	4.81874	0.677503	10.3828	1.00891	1.61111	1.53006	1.8551	0.17454	0.892735	1.59347	0.85417	1.45516	0.394384	0.865324	2.01779	4.84773	11.2355	17.4102	13.6605	6.26843	5.55108	5.10831	4.52666	0.697748	10.4449
			0.288458	0.76363	2.57626	4.36913	10.517	16.8483	12.7179	5.01361	7.44975	4.91469	4.82217	0.678295	10.3942	1.0095	1.61231	1.5313	1.85655	0.174616	0.893178	1.59453	0.854856	1.45594	0.394593	0.86575	2.01942	4.85083	11.2396	17.4221	13.6694	6.27234	5.55415	5.11378	4.53078	0.698484	10.4569
			0.288685	0.764075	2.57822	4.37095	10.5197	16.8594	12.7284	5.01589	7.45196	4.919	4.8256	0.679087	10.4057	1.01009	1.61352	1.53253	1.85799	0.174693	0.893621	1.5956	0.855541	1.45671	0.394803	0.866176	2.02106	4.85392	11.2437	17.434	13.6784	6.27624	5.55722	5.11926	4.5349	0.69922	10.4689
			0.288911	0.76452	2.58017	4.37277	10.5223	16.8706	12.7389	5.01817	7.45418	4.92331	4.82903	0.67988	10.4172	1.01068	1.61472	1.53377	1.85944	0.174769	0.894065	1.59666	0.856227	1.45749	0.395012	0.866603	2.02269	4.85702	11.2478	17.4458	13.6873	6.28015	5.56029	5.12473	4.53902	0.699955	10.4809
			0.289137	0.764965	2.58213	4.37459	10.525	16.8817	12.7494	5.02045	7.4564	4.92762	4.83246	0.680672	10.4286	1.01127	1.61593	1.535	1.86089	0.174846	0.894508	1.59772	0.856913	1.45827	0.395221	0.867029	2.02432	4.86011	11.2519	17.4577	13.6963	6.28405	5.56336	5.13021	4.54314	0.700691	10.4929
			0.289363	0.76541	2.58409	4.37641	10.5276	16.8928	12.7599	5.02273	7.45861	4.93193	4.83589	0.681464	10.4401	1.01186	1.61713	1.53624	1.86234	0.174923	0.894951	1.59878	0.857598	1.45905	0.395431	0.867456	2.02596	4.8632	11.256	17.4696	13.7052	6.28796	5.56644	5.13568	4.54726	0.701427	10.5049
			0.289589	0.765855	2.58604	4.37823	10.5303	16.904	12.7704	5.02501	7.46083	4.93624	4.83932	0.682256	10.4515	1.01245	1.61834	1.53747	1.86378	0.174999	0.895394	1.59985	0.858284	1.45983	0.39564	0.867882	2.02759	4.8663	11.2601	17.4815	13.7142	6.29186	5.56951	5.14116	4.55138	0.702163	10.5169
			0.289815	0.7663	2.588	4.38005	10.533	16.9151	12.7809	5.02729	7.46305	4.94055	4.84275	0.683048	10.463	1.01304	1.61954	1.53871	1.86523	0.175076	0.895837	1.60091	0.85897	1.46061	0.395849	0.868309	2.02922	4.86939	11.2642	17.4934	13.7231	6.29577	5.57258	5.14663	4.5555	0.702898	10.5289
			0.290041	0.766745	2.58996	4.38187	10.5356	16.9262	12.7914	5.02957	7.46527	4.94487	4.84617	0.68384	10.4744	1.01362	1.62075	1.53995	1.86668	0.175153	0.89628	1.60197	0.859655	1.46138	0.396059	0.868735	2.03086	4.87249	11.2684	17.5053	13.7321	6.29967	5.57565	5.15211	4.55962	0.703634	10.5408
			0.290267	0.76719	2.59191	4.38369	10.5383	16.9374	12.8019	5.03185	7.46748	4.94918	4.8496	0.684632	10.4859	1.01421	1.62195	1.54118	1.86812	0.175229	0.896723	1.60303	0.860341	1.46216	0.396268	0.869161	2.03249	4.87558	11.2725	17.5171	13.741	6.30357	5.57872	5.15758	4.56374	0.70437	10.5528
			0.290493	0.767635	2.59387	4.38551	10.5409	16.9485	12.8124	5.03413	7.4697	4.95349	4.85303	0.685424	10.4973	1.0148	1.62315	1.54242	1.86957	0.175306	0.897166	1.6041	0.861027	1.46294	0.396477	0.869588	2.03412	4.87867	11.2766	17.529	13.75	6.30748	5.58179	5.16306	4.56786	0.705106	10.5648
			0.290719	0.76808	2.59582	4.38733	10.5436	16.9596	12.8229	5.03641	7.47192	4.9578	4.85646	0.686217	10.5088	1.01539	1.62436	1.54365	1.87102	0.175383	0.897609	1.60516	0.861712	1.46372	0.396687	0.870014	2.03576	4.88177	11.2807	17.5409	13.7589	6.31138	5.58486	5.16853	4.57198	0.705841	10.5768
			0.290945	0.768525	2.59778	4.38915	10.5463	16.9707	12.8334	5.03869	7.47413	4.96211	4.85989	0.687009	10.5203	1.01598	1.62556	1.54489	1.87247	0.175459	0.898052	1.60622	0.862398	1.4645	0.396896	0.870441	2.03739	4.88486	11.2848	17.5528	13.7679	6.31529	5.58793	5.17401	4.5761	0.706577	10.5888
			0.291171	0.76897	2.59974	4.39097	10.5489	16.9819	12.8439	5.04097	7.47635	4.96642	4.86332	0.687801	10.5317	1.01657	1.62677	1.54612	1.87391	0.175536	0.898495	1.60728	0.863084	1.46528	0.397105	0.870867	2.03902	4.88796	11.2889	17.5647	13.7768	6.31919	5.591	5.17948	4.58022	0.707313	10.6008
			0.291397	0.769415	2.60169	4.39279	10.5516	16.993	12.8544	5.04325	7.47857	4.97073	4.86675	0.688593	10.5432	1.01716	1.62797	1.54736	1.87536	0.175612	0.898938	1.60835	0.863769	1.46606	0.397315	0.871294	2.04066	4.89105	11.293	17.5766	13.7858	6.3231	5.59407	5.18496	4.58434	0.708049	10.6128
			0.291624	0.76986	2.60365	4.39461	10.5542	17.0041	12.8649	5.04553	7.48079	4.97505	4.87018	0.689385	10.5546	1.01775	1.62918	1.5486	1.87681	0.175689	0.899382	1.60941	0.864455	1.46683	0.397524	0.87172	2.04229	4.89414	11.2971	17.5884	13.7947	6.327	5.59715	5.19043	4.58846	0.708784	10.6248
			0.29185	0.770305	2.60561	4.39643	10.5569	17.0153	12.8754	5.04781	7.483	4.97936	4.87361	0.690177	10.5661	1.01833	1.63038	1.54983	1.87826	0.175766	0.899825	1.61047	0.865141	1.46761	0.397733	0.872146	2.04392	4.89724	11.3012	17.6003	13.8037	6.33091	5.60022	5.19591	4.59258	0.70952	10.6368
			0.292076	0.77075	2.60756	4.39826	10.5596	17.0264	12.8859	5.05009	7.48522	4.98367	4.87704	0.690969	10.5775	1.01892	1.63159	1.55107	1.8797	0.175842	0.900268	1.61153	0.865826	1.46839	0.397943	0.872573	2.04556	4.90033	11.3053	17.6122	13.8126	6.33481	5.60329	5.20138	4.5967	0.710256	10.6488
			0.292302	0.771195	2.60952	4.40008	10.5622	17.0375	12.8964	5.05237	7.48744	4.98798	4.88047	0.691762	10.589	1.01951	1.63279	1.5523	1.88115	0.175919	0.900711	1.61259	0.866512	1.46917	0.398152	0.872999	2.04719	4.90343	11.3095	17.6241	13.8216	6.33872	5.60636	5.20686	4.60082	0.710992	10.6607
			0.292528	0.77164	2.61147	4.4019	10.5649	17.0487	12.9069	5.05465	7.48966	4.99229	4.8839	0.692554	10.6004	1.0201	1.634	1.55354	1.8826	0.175996	0.901154	1.61366	0.867198	1.46995	0.398361	0.873426	2.04882	4.90652	11.3136	17.636	13.8305	6.34262	5.60943	5.21233	4.60493	0.711727	10.6727
			0.292754	0.772085	2.61343	4.40372	10.5675	17.0598	12.9174	5.05693	7.49187	4.9966	4.88732	0.693346	10.6119	1.02069	1.6352	1.55478	1.88405	0.176072	0.901597	1.61472	0.867883	1.47073	0.398571	0.873852	2.05046	4.90961	11.3177	17.6479	13.8394	6.34653	5.6125	5.21781	4.60905	0.712463	10.6847
			0.29298	0.77253	2.61539	4.40554	10.5702	17.0709	12.9279	5.05921	7.49409	5.00091	4.89075	0.694138	10.6234	1.02128	1.6364	1.55601	1.88549	0.176149	0.90204	1.61578	0.868569	1.47151	0.39878	0.874279	2.05209	4.91271	11.3218	17.6598	13.8484	6.35043	5.61557	5.22328	4.61317	0.713199	10.6967
			0.293206	0.772975	2.61734	4.40736	10.5729	17.0821	12.9384	5.06149	7.49631	5.00523	4.89418	0.69493	10.6348	1.02187	1.63761	1.55725	1.88694	0.176226	0.902483	1.61684	0.869255	1.47228	0.398989	0.874705	2.05372	4.9158	11.3259	17.6716	13.8573	6.35433	5.61864	5.22876	4.61729	0.713935	10.7087
			0.293432	0.77342	2.6193	4.40918	10.5755	17.0932	12.9489	5.06377	7.49852	5.00954	4.89761	0.695722	10.6463	1.02246	1.63881	1.55848	1.88839	0.176302	0.902926	1.61791	0.86994	1.47306	0.399199	0.875132	2.05535	4.9189	11.33	17.6835	13.8663	6.35824	5.62171	5.23423	4.62141	0.714671	10.7207
			minus 2 std trajectory
			'Vermis I&II'	'Lobule III (left)'	'Lobule IV (left)'	'Lobule V (left)'	'Lobule VI (left)'	'Lobule Crus I (left)'	'Lobule Crus II (left)'	'Lobule VIIB (left)'	'Lobule VIIIA (left)'	'Lobule VIIIB (left)'	'Lobule IX (left)'	'Lobule X (left)'	'CM (left)'	'Vermis III'	'Vermis IV'	'Vermis V'	'Vermis VI'	'Vermis VIIA'	'Vermis VIIB'	'Vermis VIIIA'	'Vermis VIIIB'	'Vermis IX'	'Vermis X'	'Lobule III (right)'	'Lobule IV (right)'	'Lobule V (right)'	'Lobule VI (right)'	'Lobule Crus I (right)'	'Lobule Crus II (right)'	'Lobule VIIB (right)'	'Lobule VIIIA (right)'	'Lobule VIIIB (right)'	'Lobule IX (right)'	'Lobule X (right)'	'CM (right)'
			0.133152	0.402827	1.29606	2.68851	6.51767	10.0394	6.90255	2.90044	4.44857	2.71492	2.31233	0.372898	6.35869	0.47499	0.755926	0.734361	1.02949	0.0658314	0.478146	0.846193	0.41901	0.824304	0.216159	0.46246	1.05542	2.9685	7.01331	10.3928	7.8273	3.6132	3.2741	2.76589	2.23241	0.394703	6.44163
			0.133378	0.403272	1.29802	2.69033	6.52033	10.0506	6.91305	2.90272	4.45079	2.71923	2.31576	0.37369	6.37014	0.475579	0.757131	0.735597	1.03094	0.065908	0.478589	0.847255	0.419696	0.825083	0.216368	0.462886	1.05705	2.9716	7.01742	10.4047	7.83625	3.61711	3.27718	2.77136	2.23653	0.395438	6.45362
			0.133604	0.403717	1.29998	2.69215	6.52299	10.0617	6.92355	2.905	4.45301	2.72354	2.31919	0.374483	6.3816	0.476168	0.758335	0.736832	1.03239	0.0659846	0.479032	0.848317	0.420381	0.825861	0.216578	0.463313	1.05868	2.97469	7.02153	10.4166	7.8452	3.62101	3.28025	2.77684	2.24065	0.396174	6.46561
			0.13383	0.404162	1.30193	2.69397	6.52565	10.0728	6.93405	2.90728	4.45522	2.72786	2.32262	0.375275	6.39305	0.476757	0.75954	0.738068	1.03384	0.0660613	0.479475	0.84938	0.421067	0.82664	0.216787	0.463739	1.06032	2.97779	7.02564	10.4285	7.85414	3.62492	3.28332	2.78231	2.24477	0.39691	6.4776
			0.134056	0.404607	1.30389	2.69579	6.52831	10.084	6.94455	2.90956	4.45744	2.73217	2.32605	0.376067	6.40451	0.477346	0.760744	0.739304	1.03528	0.0661379	0.479918	0.850442	0.421753	0.827418	0.216996	0.464166	1.06195	2.98088	7.02975	10.4403	7.86309	3.62882	3.28639	2.78779	2.24889	0.397646	6.48959
			0.134282	0.405052	1.30585	2.69761	6.53097	10.0951	6.95505	2.91184	4.45966	2.73648	2.32948	0.376859	6.41597	0.477934	0.761949	0.74054	1.03673	0.0662145	0.480362	0.851505	0.422438	0.828197	0.217206	0.464592	1.06358	2.98397	7.03386	10.4522	7.87204	3.63273	3.28946	2.79326	2.25301	0.398381	6.50158
			0.134509	0.405497	1.3078	2.69943	6.53363	10.1062	6.96554	2.91412	4.46187	2.74079	2.33291	0.377651	6.42742	0.478523	0.763153	0.741776	1.03818	0.0662912	0.480805	0.852567	0.423124	0.828975	0.217415	0.465019	1.06522	2.98707	7.03797	10.4641	7.88099	3.63663	3.29253	2.79874	2.25713	0.399117	6.51357
			0.134735	0.405942	1.30976	2.70125	6.53629	10.1174	6.97604	2.9164	4.46409	2.7451	2.33634	0.378443	6.43888	0.479112	0.764358	0.743011	1.03962	0.0663678	0.481248	0.85363	0.42381	0.829754	0.217624	0.465445	1.06685	2.99016	7.04208	10.476	7.88994	3.64054	3.2956	2.80421	2.26125	0.399853	6.52556
			0.134961	0.406387	1.31171	2.70307	6.53895	10.1285	6.98654	2.91868	4.46631	2.74941	2.33977	0.379235	6.45033	0.479701	0.765562	0.744247	1.04107	0.0664444	0.481691	0.854692	0.424495	0.830533	0.217834	0.465871	1.06848	2.99326	7.04619	10.4879	7.89888	3.64444	3.29867	2.80969	2.26537	0.400589	6.53754
			0.135187	0.406832	1.31367	2.70489	6.54161	10.1396	6.99704	2.92096	4.46853	2.75372	2.34319	0.380028	6.46179	0.480289	0.766767	0.745483	1.04252	0.0665211	0.482134	0.855755	0.425181	0.831311	0.218043	0.466298	1.07012	2.99635	7.0503	10.4998	7.90783	3.64835	3.30174	2.81516	2.26948	0.401324	6.54953
			0.135413	0.407277	1.31563	2.70671	6.54427	10.1507	7.00754	2.92324	4.47074	2.75804	2.34662	0.38082	6.47324	0.480878	0.767971	0.746719	1.04397	0.0665977	0.482577	0.856817	0.425867	0.83209	0.218252	0.466724	1.07175	2.99944	7.05441	10.5117	7.91678	3.65225	3.30481	2.82064	2.2736	0.40206	6.56152
			0.135639	0.407722	1.31758	2.70853	6.54693	10.1619	7.01804	2.92552	4.47296	2.76235	2.35005	0.381612	6.4847	0.481467	0.769176	0.747954	1.04541	0.0666743	0.48302	0.857879	0.426552	0.832868	0.218462	0.467151	1.07338	3.00254	7.05852	10.5235	7.92573	3.65615	3.30789	2.82611	2.27772	0.402796	6.57351
			0.135865	0.408167	1.31954	2.71035	6.54959	10.173	7.02854	2.9278	4.47518	2.76666	2.35348	0.382404	6.49615	0.482056	0.77038	0.74919	1.04686	0.066751	0.483463	0.858942	0.427238	0.833647	0.218671	0.467577	1.07502	3.00563	7.06263	10.5354	7.93468	3.66006	3.31096	2.83159	2.28184	0.403532	6.5855
			0.136091	0.408613	1.3215	2.71217	6.55224	10.1841	7.03904	2.93008	4.47739	2.77097	2.35691	0.383196	6.50761	0.482645	0.771585	0.750426	1.04831	0.0668276	0.483906	0.860004	0.427924	0.834425	0.21888	0.468004	1.07665	3.00873	7.06674	10.5473	7.94362	3.66396	3.31403	2.83706	2.28596	0.404268	6.59749
			0.136317	0.409058	1.32345	2.71399	6.5549	10.1953	7.04954	2.93236	4.47961	2.77528	2.36034	0.383988	6.51906	0.483233	0.772789	0.751662	1.04976	0.0669042	0.484349	0.861067	0.428609	0.835204	0.21909	0.46843	1.07828	3.01182	7.07085	10.5592	7.95257	3.66787	3.3171	2.84254	2.29008	0.405003	6.60948
			0.136543	0.409503	1.32541	2.71581	6.55756	10.2064	7.06004	2.93464	4.48183	2.77959	2.36377	0.38478	6.53052	0.483822	0.773994	0.752898	1.0512	0.0669809	0.484792	0.862129	0.429295	0.835982	0.219299	0.468857	1.07992	3.01491	7.07496	10.5711	7.96152	3.67177	3.32017	2.84801	2.2942	0.405739	6.62147
			0.136769	0.409948	1.32736	2.71764	6.56022	10.2175	7.07054	2.93692	4.48405	2.7839	2.3672	0.385572	6.54198	0.484411	0.775198	0.754133	1.05265	0.0670575	0.485235	0.863192	0.429981	0.836761	0.219508	0.469283	1.08155	3.01801	7.07906	10.583	7.97047	3.67568	3.32324	2.85349	2.29832	0.406475	6.63346
			0.136995	0.410393	1.32932	2.71946	6.56288	10.2287	7.08104	2.9392	4.48626	2.78822	2.37063	0.386365	6.55343	0.485	0.776403	0.755369	1.0541	0.0671341	0.485679	0.864254	0.430666	0.83754	0.219718	0.469709	1.08318	3.0211	7.08317	10.5948	7.97942	3.67958	3.32631	2.85896	2.30244	0.407211	6.64545
			0.137222	0.410838	1.33128	2.72128	6.56554	10.2398	7.09154	2.94148	4.48848	2.79253	2.37406	0.387157	6.56489	0.485588	0.777607	0.756605	1.05555	0.0672108	0.486122	0.865317	0.431352	0.838318	0.219927	0.470136	1.08482	3.0242	7.08728	10.6067	7.98836	3.68349	3.32938	2.86444	2.30656	0.407946	6.65744
			0.137448	0.411283	1.33323	2.7231	6.5682	10.2509	7.10203	2.94376	4.4907	2.79684	2.37749	0.387949	6.57634	0.486177	0.778812	0.757841	1.05699	0.0672874	0.486565	0.866379	0.432038	0.839097	0.220136	0.470562	1.08645	3.02729	7.09139	10.6186	7.99731	3.68739	3.33245	2.86991	2.31068	0.408682	6.66943
			0.137674	0.411728	1.33519	2.72492	6.57086	10.2621	7.11253	2.94604	4.49292	2.80115	2.38091	0.388741	6.5878	0.486766	0.780016	0.759076	1.05844	0.067364	0.487008	0.867442	0.432723	0.839875	0.220346	0.470989	1.08808	3.03039	7.0955	10.6305	8.00626	3.6913	3.33552	2.87539	2.3148	0.409418	6.68142
			0.1379	0.412173	1.33714	2.72674	6.57352	10.2732	7.12303	2.94832	4.49513	2.80546	2.38434	0.389533	6.59925	0.487355	0.781221	0.760312	1.05989	0.0674407	0.487451	0.868504	0.433409	0.840654	0.220555	0.471415	1.08972	3.03348	7.09961	10.6424	8.01521	3.6952	3.33859	2.88086	2.31892	0.410154	6.69341
			0.138126	0.412618	1.3391	2.72856	6.57618	10.2843	7.13353	2.9506	4.49735	2.80977	2.38777	0.390325	6.61071	0.487944	0.782425	0.761548	1.06133	0.0675173	0.487894	0.869566	0.434095	0.841432	0.220764	0.471842	1.09135	3.03657	7.10372	10.6543	8.02415	3.6991	3.34167	2.88634	2.32304	0.410889	6.70539
			0.138352	0.413063	1.34106	2.73038	6.57884	10.2955	7.14403	2.95288	4.49957	2.81409	2.3912	0.391117	6.62216	0.488532	0.78363	0.762784	1.06278	0.067594	0.488337	0.870629	0.43478	0.842211	0.220974	0.472268	1.09298	3.03967	7.10783	10.6661	8.0331	3.70301	3.34474	2.89181	2.32716	0.411625	6.71738
			0.138578	0.413508	1.34301	2.7322	6.5815	10.3066	7.15453	2.95516	4.50178	2.8184	2.39463	0.39191	6.63362	0.489121	0.784835	0.764019	1.06423	0.0676706	0.48878	0.871691	0.435466	0.84299	0.221183	0.472694	1.09462	3.04276	7.11194	10.678	8.04205	3.70691	3.34781	2.89729	2.33128	0.412361	6.72937
			0.138804	0.413953	1.34497	2.73402	6.58416	10.3177	7.16503	2.95744	4.504	2.82271	2.39806	0.392702	6.64508	0.48971	0.786039	0.765255	1.06568	0.0677472	0.489223	0.872754	0.436152	0.843768	0.221392	0.473121	1.09625	3.04586	7.11605	10.6899	8.051	3.71082	3.35088	2.90276	2.3354	0.413097	6.74136
			0.13903	0.414398	1.34693	2.73584	6.58682	10.3289	7.17553	2.95972	4.50622	2.82702	2.40149	0.393494	6.65653	0.490299	0.787244	0.766491	1.06712	0.0678239	0.489666	0.873816	0.436837	0.844547	0.221602	0.473547	1.09788	3.04895	7.12016	10.7018	8.05995	3.71472	3.35395	2.90824	2.33952	0.413832	6.75335
			0.139256	0.414843	1.34888	2.73766	6.58948	10.34	7.18603	2.962	4.50844	2.83133	2.40492	0.394286	6.66799	0.490887	0.788448	0.767727	1.06857	0.0679005	0.490109	0.874879	0.437523	0.845325	0.221811	0.473974	1.09952	3.05204	7.12427	10.7137	8.06889	3.71863	3.35702	2.91371	2.34364	0.414568	6.76534
			0.139482	0.415288	1.35084	2.73948	6.59214	10.3511	7.19653	2.96428	4.51065	2.83564	2.40835	0.395078	6.67944	0.491476	0.789653	0.768963	1.07002	0.0679771	0.490553	0.875941	0.438209	0.846104	0.22202	0.4744	1.10115	3.05514	7.12838	10.7256	8.07784	3.72253	3.36009	2.91919	2.34776	0.415304	6.77733
			0.139708	0.415733	1.35279	2.7413	6.5948	10.3623	7.20703	2.96656	4.51287	2.83995	2.41178	0.39587	6.6909	0.492065	0.790857	0.770198	1.07147	0.0680538	0.490996	0.877004	0.438894	0.846882	0.222229	0.474827	1.10278	3.05823	7.13249	10.7374	8.08679	3.72644	3.36316	2.92466	2.35188	0.41604	6.78932
			0.139934	0.416178	1.35475	2.74312	6.59746	10.3734	7.21753	2.96884	4.51509	2.84427	2.41521	0.396662	6.70235	0.492654	0.792062	0.771434	1.07291	0.0681304	0.491439	0.878066	0.43958	0.847661	0.222439	0.475253	1.10442	3.06133	7.1366	10.7493	8.09574	3.73034	3.36623	2.93014	2.356	0.416775	6.80131
			0.140161	0.416623	1.35671	2.74494	6.60012	10.3845	7.22803	2.97112	4.5173	2.84858	2.41864	0.397455	6.71381	0.493243	0.793266	0.77267	1.07436	0.068207	0.491882	0.879128	0.440266	0.84844	0.222648	0.475679	1.10605	3.06442	7.14071	10.7612	8.10469	3.73425	3.3693	2.93561	2.36012	0.417511	6.8133
			0.140387	0.417068	1.35866	2.74676	6.60278	10.3956	7.23853	2.9734	4.51952	2.85289	2.42206	0.398247	6.72526	0.493831	0.794471	0.773906	1.07581	0.0682837	0.492325	0.880191	0.440951	0.849218	0.222857	0.476106	1.10768	3.06751	7.14482	10.7731	8.11363	3.73815	3.37238	2.94109	2.36424	0.418247	6.82529
			0.140613	0.417513	1.36062	2.74858	6.60544	10.4068	7.24902	2.97568	4.52174	2.8572	2.42549	0.399039	6.73672	0.49442	0.795675	0.775141	1.07725	0.0683603	0.492768	0.881253	0.441637	0.849997	0.223067	0.476532	1.10931	3.07061	7.14893	10.785	8.12258	3.74206	3.37545	2.94656	2.36836	0.418983	6.83728
			0.140839	0.417958	1.36258	2.7504	6.60809	10.4179	7.25952	2.97796	4.52396	2.86151	2.42892	0.399831	6.74817	0.495009	0.79688	0.776377	1.0787	0.0684369	0.493211	0.882316	0.442323	0.850775	0.223276	0.476959	1.11095	3.0737	7.15304	10.7969	8.13153	3.74596	3.37852	2.95204	2.37248	0.419719	6.84927
			0.141065	0.418403	1.36453	2.75222	6.61075	10.429	7.27002	2.98024	4.52617	2.86582	2.43235	0.400623	6.75963	0.495598	0.798084	0.777613	1.08015	0.0685136	0.493654	0.883378	0.443008	0.851554	0.223485	0.477385	1.11258	3.0768	7.15715	10.8087	8.14048	3.74986	3.38159	2.95751	2.3766	0.420454	6.86125
			0.141291	0.418848	1.36649	2.75404	6.61341	10.4402	7.28052	2.98252	4.52839	2.87013	2.43578	0.401415	6.77109	0.496186	0.799289	0.778849	1.0816	0.0685902	0.494097	0.884441	0.443694	0.852332	0.223695	0.477812	1.11421	3.07989	7.16126	10.8206	8.14943	3.75377	3.38466	2.96299	2.38072	0.42119	6.87324
			0.141517	0.419293	1.36844	2.75586	6.61607	10.4513	7.29102	2.9848	4.53061	2.87445	2.43921	0.402207	6.78254	0.496775	0.800493	0.780085	1.08304	0.0686668	0.49454	0.885503	0.44438	0.853111	0.223904	0.478238	1.11585	3.08298	7.16537	10.8325	8.15837	3.75767	3.38773	2.96846	2.38484	0.421926	6.88523
			0.141743	0.419738	1.3704	2.75768	6.61873	10.4624	7.30152	2.98708	4.53283	2.87876	2.44264	0.403	6.794	0.497364	0.801698	0.78132	1.08449	0.0687435	0.494983	0.886566	0.445065	0.853889	0.224113	0.478665	1.11748	3.08608	7.16948	10.8444	8.16732	3.76158	3.3908	2.97394	2.38896	0.422662	6.89722
			0.141969	0.420183	1.37236	2.7595	6.62139	10.4736	7.31202	2.98936	4.53504	2.88307	2.44607	0.403792	6.80545	0.497953	0.802902	0.782556	1.08594	0.0688201	0.495427	0.887628	0.445751	0.854668	0.224323	0.479091	1.11911	3.08917	7.17359	10.8563	8.17627	3.76548	3.39387	2.97941	2.39308	0.423397	6.90921
			0.142195	0.420628	1.37431	2.76132	6.62405	10.4847	7.32252	2.99164	4.53726	2.88738	2.4495	0.404584	6.81691	0.498542	0.804107	0.783792	1.08739	0.0688967	0.49587	0.888691	0.446437	0.855447	0.224532	0.479517	1.12075	3.09227	7.17769	10.8682	8.18522	3.76939	3.39694	2.98489	2.3972	0.424133	6.9212
			0.142421	0.421073	1.37627	2.76315	6.62671	10.4958	7.33302	2.99392	4.53948	2.89169	2.45293	0.405376	6.82836	0.49913	0.805311	0.785028	1.08883	0.0689734	0.496313	0.889753	0.447122	0.856225	0.224741	0.479944	1.12238	3.09536	7.1818	10.88	8.19417	3.77329	3.40001	2.99036	2.40132	0.424869	6.93319
			0.142647	0.421518	1.37823	2.76497	6.62937	10.507	7.34352	2.9962	4.54169	2.896	2.45636	0.406168	6.83982	0.499719	0.806516	0.786263	1.09028	0.06905	0.496756	0.890815	0.447808	0.857004	0.224951	0.48037	1.12401	3.09845	7.18591	10.8919	8.20311	3.7772	3.40309	2.99584	2.40544	0.425605	6.94518
			0.142874	0.421963	1.38018	2.76679	6.63203	10.5181	7.35402	2.99848	4.54391	2.90031	2.45978	0.40696	6.85127	0.500308	0.80772	0.787499	1.09173	0.0691266	0.497199	0.891878	0.448494	0.857782	0.22516	0.480797	1.12565	3.10155	7.19002	10.9038	8.21206	3.7811	3.40616	3.00131	2.40955	0.42634	6.95717
			0.1431	0.422408	1.38214	2.76861	6.63469	10.5292	7.36452	3.00076	4.54613	2.90463	2.46321	0.407752	6.86273	0.500897	0.808925	0.788735	1.09317	0.0692033	0.497642	0.89294	0.449179	0.858561	0.225369	0.481223	1.12728	3.10464	7.19413	10.9157	8.22101	3.78501	3.40923	3.00679	2.41367	0.427076	6.96916
			0.143326	0.422853	1.38409	2.77043	6.63735	10.5404	7.37502	3.00304	4.54835	2.90894	2.46664	0.408544	6.87419	0.501485	0.810129	0.789971	1.09462	0.0692799	0.498085	0.894003	0.449865	0.859339	0.225579	0.48165	1.12891	3.10774	7.19824	10.9276	8.22996	3.78891	3.4123	3.01226	2.41779	0.427812	6.98115
			0.143552	0.423298	1.38605	2.77225	6.64001	10.5515	7.38552	3.00532	4.55056	2.91325	2.47007	0.409337	6.88564	0.502074	0.811334	0.791207	1.09607	0.0693565	0.498528	0.895065	0.450551	0.860118	0.225788	0.482076	1.13055	3.11083	7.20235	10.9395	8.23891	3.79281	3.41537	3.01774	2.42191	0.428548	6.99314
			0.143778	0.423743	1.38801	2.77407	6.64267	10.5626	7.39601	3.0076	4.55278	2.91756	2.4735	0.410129	6.8971	0.502663	0.812538	0.792442	1.09752	0.0694332	0.498971	0.896128	0.451236	0.860897	0.225997	0.482502	1.13218	3.11392	7.20646	10.9513	8.24785	3.79672	3.41844	3.02321	2.42603	0.429283	7.00513
			0.144004	0.424188	1.38996	2.77589	6.64533	10.5738	7.40651	3.00988	4.555	2.92187	2.47693	0.410921	6.90855	0.503252	0.813743	0.793678	1.09896	0.0695098	0.499414	0.89719	0.451922	0.861675	0.226207	0.482929	1.13381	3.11702	7.21057	10.9632	8.2568	3.80062	3.42151	3.02869	2.43015	0.430019	7.01712
			0.14423	0.424633	1.39192	2.77771	6.64799	10.5849	7.41701	3.01216	4.55721	2.92618	2.48036	0.411713	6.92001	0.503841	0.814947	0.794914	1.10041	0.0695865	0.499857	0.898253	0.452608	0.862454	0.226416	0.483355	1.13545	3.12011	7.21468	10.9751	8.26575	3.80453	3.42458	3.03416	2.43427	0.430755	7.0291
			0.144456	0.425078	1.39388	2.77953	6.65065	10.596	7.42751	3.01444	4.55943	2.93049	2.48379	0.412505	6.93146	0.504429	0.816152	0.79615	1.10186	0.0696631	0.500301	0.899315	0.453293	0.863232	0.226625	0.483782	1.13708	3.12321	7.21879	10.987	8.2747	3.80843	3.42765	3.03964	2.43839	0.431491	7.04109
			0.144682	0.425523	1.39583	2.78135	6.65331	10.6072	7.43801	3.01672	4.56165	2.93481	2.48722	0.413297	6.94292	0.505018	0.817356	0.797385	1.10331	0.0697397	0.500744	0.900377	0.453979	0.864011	0.226835	0.484208	1.13871	3.1263	7.2229	10.9989	8.28365	3.81234	3.43072	3.04511	2.44251	0.432226	7.05308
			0.144908	0.425968	1.39779	2.78317	6.65597	10.6183	7.44851	3.019	4.56387	2.93912	2.49065	0.414089	6.95437	0.505607	0.818561	0.798621	1.10475	0.0698164	0.501187	0.90144	0.454665	0.864789	0.227044	0.484635	1.14035	3.12939	7.22701	11.0108	8.29259	3.81624	3.4338	3.05059	2.44663	0.432962	7.06507
			0.145134	0.426413	1.39974	2.78499	6.65863	10.6294	7.45901	3.02128	4.56608	2.94343	2.49408	0.414882	6.96583	0.506196	0.819765	0.799857	1.1062	0.069893	0.50163	0.902502	0.45535	0.865568	0.227253	0.485061	1.14198	3.13249	7.23112	11.0226	8.30154	3.82015	3.43687	3.05606	2.45075	0.433698	7.07706
			0.14536	0.426858	1.4017	2.78681	6.66128	10.6405	7.46951	3.02356	4.5683	2.94774	2.49751	0.415674	6.97728	0.506784	0.82097	0.801093	1.10765	0.0699696	0.502073	0.903565	0.456036	0.866346	0.227463	0.485487	1.14361	3.13558	7.23523	11.0345	8.31049	3.82405	3.43994	3.06154	2.45487	0.434434	7.08905
			0.145587	0.427303	1.40366	2.78863	6.66394	10.6517	7.48001	3.02584	4.57052	2.95205	2.50093	0.416466	6.98874	0.507373	0.822174	0.802329	1.1091	0.0700463	0.502516	0.904627	0.456722	0.867125	0.227672	0.485914	1.14525	3.13868	7.23934	11.0464	8.31944	3.82796	3.44301	3.06701	2.45899	0.435169	7.10104
			0.145813	0.427748	1.40561	2.79045	6.6666	10.6628	7.49051	3.02812	4.57274	2.95636	2.50436	0.417258	7.0002	0.507962	0.823379	0.803564	1.11054	0.0701229	0.502959	0.90569	0.457407	0.867904	0.227881	0.48634	1.14688	3.14177	7.24345	11.0583	8.32839	3.83186	3.44608	3.07249	2.46311	0.435905	7.11303
			0.146039	0.428193	1.40757	2.79227	6.66926	10.6739	7.50101	3.0304	4.57495	2.96068	2.50779	0.41805	7.01165	0.508551	0.824583	0.8048	1.11199	0.0701995	0.503402	0.906752	0.458093	0.868682	0.228091	0.486767	1.14851	3.14487	7.24756	11.0702	8.33733	3.83576	3.44915	3.07796	2.46723	0.436641	7.12502
			0.146265	0.428638	1.40953	2.79409	6.67192	10.6851	7.51151	3.03268	4.57717	2.96499	2.51122	0.418842	7.02311	0.50914	0.825788	0.806036	1.11344	0.0702762	0.503845	0.907815	0.458779	0.869461	0.2283	0.487193	1.15015	3.14796	7.25167	11.0821	8.34628	3.83967	3.45222	3.08344	2.47135	0.437377	7.13701
			0.146491	0.429083	1.41148	2.79591	6.67458	10.6962	7.52201	3.03495	4.57939	2.9693	2.51465	0.419634	7.03456	0.509728	0.826992	0.807272	1.11488	0.0703528	0.504288	0.908877	0.459464	0.870239	0.228509	0.48762	1.15178	3.15105	7.25578	11.094	8.35523	3.84357	3.45529	3.08891	2.47547	0.438113	7.149
			0.146717	0.429528	1.41344	2.79773	6.67724	10.7073	7.5325	3.03723	4.5816	2.97361	2.51808	0.420427	7.04602	0.510317	0.828197	0.808507	1.11633	0.0704294	0.504731	0.90994	0.46015	0.871018	0.228719	0.488046	1.15341	3.15415	7.25989	11.1058	8.36418	3.84748	3.45836	3.09439	2.47959	0.438848	7.16099
			0.146943	0.429973	1.41539	2.79955	6.6799	10.7185	7.543	3.03951	4.58382	2.97792	2.52151	0.421219	7.05747	0.510906	0.829402	0.809743	1.11778	0.0705061	0.505175	0.911002	0.460836	0.871796	0.228928	0.488473	1.15505	3.15724	7.264	11.1177	8.37312	3.85138	3.46143	3.09986	2.48371	0.439584	7.17298
			0.147169	0.430418	1.41735	2.80137	6.68256	10.7296	7.5535	3.04179	4.58604	2.98223	2.52494	0.422011	7.06893	0.511495	0.830606	0.810979	1.11923	0.0705827	0.505618	0.912064	0.461521	0.872575	0.229137	0.488899	1.15668	3.16034	7.26811	11.1296	8.38207	3.85529	3.46451	3.10534	2.48783	0.44032	7.18496
			0.147395	0.430863	1.41931	2.80319	6.68522	10.7407	7.564	3.04407	4.58826	2.98654	2.52837	0.422803	7.08038	0.512083	0.831811	0.812215	1.12067	0.0706593	0.506061	0.913127	0.462207	0.873354	0.229347	0.489325	1.15831	3.16343	7.27222	11.1415	8.39102	3.85919	3.46758	3.11081	2.49195	0.441056	7.19695
			0.147621	0.431308	1.42126	2.80501	6.68788	10.7519	7.5745	3.04635	4.59047	2.99086	2.5318	0.423595	7.09184	0.512672	0.833015	0.813451	1.12212	0.070736	0.506504	0.914189	0.462893	0.874132	0.229556	0.489752	1.15995	3.16652	7.27632	11.1534	8.39997	3.8631	3.47065	3.11629	2.49607	0.441791	7.20894
			0.147847	0.431753	1.42322	2.80683	6.69054	10.763	7.585	3.04863	4.59269	2.99517	2.53523	0.424387	7.10329	0.513261	0.83422	0.814686	1.12357	0.0708126	0.506947	0.915252	0.463579	0.874911	0.229765	0.490178	1.16158	3.16962	7.28043	11.1653	8.40892	3.867	3.47372	3.12176	2.50019	0.442527	7.22093
			0.148073	0.432198	1.42517	2.80865	6.6932	10.7741	7.5955	3.05091	4.59491	2.99948	2.53865	0.425179	7.11475	0.51385	0.835424	0.815922	1.12502	0.0708892	0.50739	0.916314	0.464264	0.875689	0.229975	0.490605	1.16321	3.17271	7.28454	11.1771	8.41786	3.87091	3.47679	3.12723	2.50431	0.443263	7.23292
			0.1483	0.432643	1.42713	2.81048	6.69586	10.7853	7.606	3.05319	4.59712	3.00379	2.54208	0.425972	7.12621	0.514439	0.836629	0.817158	1.12646	0.0709659	0.507833	0.917377	0.46495	0.876468	0.230184	0.491031	1.16485	3.17581	7.28865	11.189	8.42681	3.87481	3.47986	3.13271	2.50843	0.443999	7.24491
			0.148526	0.433088	1.42909	2.8123	6.69852	10.7964	7.6165	3.05547	4.59934	3.0081	2.54551	0.426764	7.13766	0.515027	0.837833	0.818394	1.12791	0.0710425	0.508276	0.918439	0.465636	0.877246	0.230393	0.491458	1.16648	3.1789	7.29276	11.2009	8.43576	3.87872	3.48293	3.13818	2.51255	0.444734	7.2569
			0.148752	0.433533	1.43104	2.81412	6.70118	10.8075	7.627	3.05775	4.60156	3.01241	2.54894	0.427556	7.14912	0.515616	0.839038	0.819629	1.12936	0.0711191	0.508719	0.919502	0.466321	0.878025	0.230603	0.491884	1.16811	3.18199	7.29687	11.2128	8.44471	3.88262	3.486	3.14366	2.51667	0.44547	7.26889
			0.148978	0.433978	1.433	2.81594	6.70384	10.8187	7.6375	3.06003	4.60378	3.01672	2.55237	0.428348	7.16057	0.516205	0.840242	0.820865	1.1308	0.0711958	0.509162	0.920564	0.467007	0.878803	0.230812	0.49231	1.16975	3.18509	7.30098	11.2247	8.45366	3.88652	3.48907	3.14913	2.52079	0.446206	7.28088
			0.149204	0.434423	1.43496	2.81776	6.7065	10.8298	7.648	3.06231	4.60599	3.02104	2.5558	0.42914	7.17203	0.516794	0.841447	0.822101	1.13225	0.0712724	0.509605	0.921626	0.467693	0.879582	0.231021	0.492737	1.17138	3.18818	7.30509	11.2366	8.4626	3.89043	3.49214	3.15461	2.52491	0.446942	7.29287
			0.14943	0.434868	1.43691	2.81958	6.70916	10.8409	7.6585	3.06459	4.60821	3.02535	2.55923	0.429932	7.18348	0.517382	0.842651	0.823337	1.1337	0.0713491	0.510049	0.922689	0.468378	0.880361	0.23123	0.493163	1.17301	3.19128	7.3092	11.2484	8.47155	3.89433	3.49521	3.16008	2.52903	0.447677	7.30486
			0.149656	0.435313	1.43887	2.8214	6.71182	10.852	7.669	3.06687	4.61043	3.02966	2.56266	0.430724	7.19494	0.517971	0.843856	0.824573	1.13515	0.0714257	0.510492	0.923751	0.469064	0.881139	0.23144	0.49359	1.17465	3.19437	7.31331	11.2603	8.4805	3.89824	3.49829	3.16556	2.53315	0.448413	7.31685
			0.149882	0.435758	1.44082	2.82322	6.71447	10.8632	7.67949	3.06915	4.61265	3.03397	2.56609	0.431516	7.20639	0.51856	0.84506	0.825808	1.13659	0.0715023	0.510935	0.924814	0.46975	0.881918	0.231649	0.494016	1.17628	3.19746	7.31742	11.2722	8.48945	3.90214	3.50136	3.17103	2.53727	0.449149	7.32884
			0.150108	0.436203	1.44278	2.82504	6.71713	10.8743	7.68999	3.07143	4.61486	3.03828	2.56952	0.432309	7.21785	0.519149	0.846265	0.827044	1.13804	0.071579	0.511378	0.925876	0.470435	0.882696	0.231858	0.494443	1.17791	3.20056	7.32153	11.2841	8.4984	3.90605	3.50443	3.17651	2.54139	0.449885	7.34082
			0.150334	0.436648	1.44474	2.82686	6.71979	10.8854	7.70049	3.07371	4.61708	3.04259	2.57295	0.433101	7.22931	0.519738	0.847469	0.82828	1.13949	0.0716556	0.511821	0.926939	0.471121	0.883475	0.232068	0.494869	1.17955	3.20365	7.32564	11.296	8.50734	3.90995	3.5075	3.18198	2.5455	0.45062	7.35281
			0.15056	0.437093	1.44669	2.82868	6.72245	10.8966	7.71099	3.07599	4.6193	3.0469	2.57638	0.433893	7.24076	0.520326	0.848674	0.829516	1.14094	0.0717322	0.512264	0.928001	0.471807	0.884253	0.232277	0.495295	1.18118	3.20675	7.32975	11.3079	8.51629	3.91386	3.51057	3.18746	2.54962	0.451356	7.3648
			0.150786	0.437538	1.44865	2.8305	6.72511	10.9077	7.72149	3.07827	4.62151	3.05122	2.5798	0.434685	7.25222	0.520915	0.849878	0.830751	1.14238	0.0718089	0.512707	0.929064	0.472492	0.885032	0.232486	0.495722	1.18281	3.20984	7.33386	11.3197	8.52524	3.91776	3.51364	3.19293	2.55374	0.452092	7.37679
			0.151013	0.437983	1.45061	2.83232	6.72777	10.9188	7.73199	3.08055	4.62373	3.05553	2.58323	0.435477	7.26367	0.521504	0.851083	0.831987	1.14383	0.0718855	0.51315	0.930126	0.473178	0.885811	0.232696	0.496148	1.18445	3.21293	7.33797	11.3316	8.53419	3.92167	3.51671	3.19841	2.55786	0.452828	7.38878
			0.151239	0.438428	1.45256	2.83414	6.73043	10.93	7.74249	3.08283	4.62595	3.05984	2.58666	0.436269	7.27513	0.522093	0.852287	0.833223	1.14528	0.0719621	0.513593	0.931189	0.473864	0.886589	0.232905	0.496575	1.18608	3.21603	7.34208	11.3435	8.54314	3.92557	3.51978	3.20388	2.56198	0.453564	7.40077
			0.151465	0.438873	1.45452	2.83596	6.73309	10.9411	7.75299	3.08511	4.62817	3.06415	2.59009	0.437061	7.28658	0.522681	0.853492	0.834459	1.14672	0.0720388	0.514036	0.932251	0.474549	0.887368	0.233114	0.497001	1.18771	3.21912	7.34619	11.3554	8.55208	3.92947	3.52285	3.20936	2.5661	0.454299	7.41276
			0.151691	0.439318	1.45647	2.83778	6.73575	10.9522	7.76349	3.08739	4.63038	3.06846	2.59352	0.437854	7.29804	0.52327	0.854696	0.835695	1.14817	0.0721154	0.514479	0.933313	0.475235	0.888146	0.233324	0.497428	1.18935	3.22222	7.3503	11.3673	8.56103	3.93338	3.52592	3.21483	2.57022	0.455035	7.42475
			0.151917	0.439764	1.45843	2.8396	6.73841	10.9634	7.77399	3.08967	4.6326	3.07277	2.59695	0.438646	7.30949	0.523859	0.855901	0.83693	1.14962	0.072192	0.514923	0.934376	0.475921	0.888925	0.233533	0.497854	1.19098	3.22531	7.35441	11.3792	8.56998	3.93728	3.529	3.22031	2.57434	0.455771	7.43674
			0.152143	0.440209	1.46039	2.84142	6.74107	10.9745	7.78449	3.09195	4.63482	3.07708	2.60038	0.439438	7.32095	0.524448	0.857105	0.838166	1.15107	0.0722687	0.515366	0.935438	0.476606	0.889703	0.233742	0.49828	1.19261	3.2284	7.35852	11.391	8.57893	3.94119	3.53207	3.22578	2.57846	0.456507	7.44873
			0.152369	0.440654	1.46234	2.84324	6.74373	10.9856	7.79499	3.09423	4.63703	3.0814	2.60381	0.44023	7.3324	0.525037	0.85831	0.839402	1.15251	0.0723453	0.515809	0.936501	0.477292	0.890482	0.233952	0.498707	1.19425	3.2315	7.36263	11.4029	8.58788	3.94509	3.53514	3.23126	2.58258	0.457242	7.46072
			0.152595	0.441099	1.4643	2.84506	6.74639	10.9968	7.80549	3.09651	4.63925	3.08571	2.60724	0.441022	7.34386	0.525625	0.859514	0.840638	1.15396	0.0724219	0.516252	0.937563	0.477978	0.89126	0.234161	0.499133	1.19588	3.23459	7.36674	11.4148	8.59682	3.949	3.53821	3.23673	2.5867	0.457978	7.47271
			0.152821	0.441544	1.46626	2.84688	6.74905	11.0079	7.81599	3.09879	4.64147	3.09002	2.61067	0.441814	7.35532	0.526214	0.860719	0.841873	1.15541	0.0724986	0.516695	0.938626	0.478663	0.892039	0.23437	0.49956	1.19751	3.23769	7.37085	11.4267	8.60577	3.9529	3.54128	3.24221	2.59082	0.458714	7.4847
			0.153047	0.441989	1.46821	2.8487	6.75171	11.019	7.82648	3.10107	4.64369	3.09433	2.6141	0.442606	7.36677	0.526803	0.861923	0.843109	1.15686	0.0725752	0.517138	0.939688	0.479349	0.892818	0.23458	0.499986	1.19915	3.24078	7.37495	11.4386	8.61472	3.95681	3.54435	3.24768	2.59494	0.45945	7.49669
			0.153273	0.442434	1.47017	2.85052	6.75437	11.0302	7.83698	3.10335	4.6459	3.09864	2.61753	0.443399	7.37823	0.527392	0.863128	0.844345	1.1583	0.0726518	0.517581	0.940751	0.480035	0.893596	0.234789	0.500413	1.20078	3.24387	7.37906	11.4505	8.62367	3.96071	3.54742	3.25316	2.59906	0.460185	7.50867
			0.153499	0.442879	1.47212	2.85234	6.75703	11.0413	7.84748	3.10563	4.64812	3.10295	2.62095	0.444191	7.38968	0.52798	0.864332	0.845581	1.15975	0.0727285	0.518024	0.941813	0.48072	0.894375	0.234998	0.500839	1.20241	3.24697	7.38317	11.4623	8.63262	3.96462	3.55049	3.25863	2.60318	0.460921	7.52066
			0.153725	0.443324	1.47408	2.85416	6.75969	11.0524	7.85798	3.10791	4.65034	3.10727	2.62438	0.444983	7.40114	0.528569	0.865537	0.846817	1.1612	0.0728051	0.518467	0.942875	0.481406	0.895153	0.235208	0.501266	1.20405	3.25006	7.38728	11.4742	8.64156	3.96852	3.55356	3.26411	2.6073	0.461657	7.53265
			0.153952	0.443769	1.47604	2.85599	6.76235	11.0636	7.86848	3.11019	4.65256	3.11158	2.62781	0.445775	7.41259	0.529158	0.866741	0.848052	1.16265	0.0728817	0.51891	0.943938	0.482092	0.895932	0.235417	0.501692	1.20568	3.25316	7.39139	11.4861	8.65051	3.97242	3.55663	3.26958	2.61142	0.462393	7.54464
			0.154178	0.444214	1.47799	2.85781	6.76501	11.0747	7.87898	3.11247	4.65477	3.11589	2.63124	0.446567	7.42405	0.529747	0.867946	0.849288	1.16409	0.0729584	0.519353	0.945	0.482777	0.89671	0.235626	0.502118	1.20731	3.25625	7.3955	11.498	8.65946	3.97633	3.55971	3.27506	2.61554	0.463128	7.55663
			0.154404	0.444659	1.47995	2.85963	6.76767	11.0858	7.88948	3.11475	4.65699	3.1202	2.63467	0.447359	7.4355	0.530336	0.86915	0.850524	1.16554	0.073035	0.519797	0.946063	0.483463	0.897489	0.235836	0.502545	1.20895	3.25935	7.39961	11.5099	8.66841	3.98023	3.56278	3.28053	2.61966	0.463864	7.56862
			0.15463	0.445104	1.48191	2.86145	6.77032	11.0969	7.89998	3.11703	4.65921	3.12451	2.6381	0.448151	7.44696	0.530924	0.870355	0.85176	1.16699	0.0731116	0.52024	0.947125	0.484149	0.898268	0.236045	0.502971	1.21058	3.26244	7.40372	11.5218	8.67736	3.98414	3.56585	3.28601	2.62378	0.4646	7.58061
			0.154856	0.445549	1.48386	2.86327	6.77298	11.1081	7.91048	3.11931	4.66142	3.12882	2.64153	0.448944	7.45842	0.531513	0.87156	0.852995	1.16843	0.0731883	0.520683	0.948188	0.484834	0.899046	0.236254	0.503398	1.21221	3.26553	7.40783	11.5336	8.6863	3.98804	3.56892	3.29148	2.6279	0.465336	7.5926
			0.155082	0.445994	1.48582	2.86509	6.77564	11.1192	7.92098	3.12159	4.66364	3.13313	2.64496	0.449736	7.46987	0.532102	0.872764	0.854231	1.16988	0.0732649	0.521126	0.94925	0.48552	0.899825	0.236464	0.503824	1.21385	3.26863	7.41194	11.5455	8.69525	3.99195	3.57199	3.29696	2.63202	0.466071	7.60459
			0.155308	0.446439	1.48777	2.86691	6.7783	11.1303	7.93148	3.12387	4.66586	3.13745	2.64839	0.450528	7.48133	0.532691	0.873969	0.855467	1.17133	0.0733416	0.521569	0.950313	0.486206	0.900603	0.236673	0.504251	1.21548	3.27172	7.41605	11.5574	8.7042	3.99585	3.57506	3.30243	2.63614	0.466807	7.61658
			0.155534	0.446884	1.48973	2.86873	6.78096	11.1415	7.94198	3.12615	4.66808	3.14176	2.65182	0.45132	7.49278	0.533279	0.875173	0.856703	1.17278	0.0734182	0.522012	0.951375	0.486891	0.901382	0.236882	0.504677	1.21711	3.27482	7.42016	11.5693	8.71315	3.99976	3.57813	3.30791	2.64026	0.467543	7.62857
			Xdata (age)
			6.11636
			6.22239
			6.32842
			6.43445
			6.54048
			6.64651
			6.75254
			6.85857
			6.96459
			7.07062
			7.17665
			7.28268
			7.38871
			7.49474
			7.60077
			7.7068
			7.81283
			7.91886
			8.02489
			8.13092
			8.23695
			8.34298
			8.44901
			8.55504
			8.66107
			8.7671
			8.87313
			8.97915
			9.08518
			9.19121
			9.29724
			9.40327
			9.5093
			9.61533
			9.72136
			9.82739
			9.93342
			10.0394
			10.1455
			10.2515
			10.3575
			10.4636
			10.5696
			10.6756
			10.7817
			10.8877
			10.9937
			11.0997
			11.2058
			11.3118
			11.4178
			11.5239
			11.6299
			11.7359
			11.842
			11.948
			12.054
			12.16
			12.2661
			12.3721
			12.4781
			12.5842
			12.6902
			12.7962
			12.9022
			13.0083
			13.1143
			13.2203
			13.3264
			13.4324
			13.5384
			13.6445
			13.7505
			13.8565
			13.9625
			14.0686
			14.1746
			14.2806
			14.3867
			14.4927
			14.5987
			14.7047
			14.8108
			14.9168
			15.0228
			15.1289
			15.2349
			15.3409
			15.447
			15.553
			15.659
			15.765
			15.8711
			15.9771
			16.0831
			16.1892
			16.2952
			16.4012
			16.5072
			16.6133

## Sheet: SuppFigure 4
Supplementary Figure 4			Growth trajectory for each functional ROI for all females.
			Mean trajectory
			'left-hand presses'	'right-hand presses'	'saccades'	'action observation'	'divided atttention (left)'	'divided attention (right)'	'narrative'	'word comprehension'	'verbal fluency'	'autobiographical recall'	'GMD left-hand presses'	'GMD right-hand presses'	'GMD saccades'	'GMD action observation'	'GMD divided atttention (left)'	'GMD divided attention (right)'	'GMD narrative'	'GMD word comprehension'	'GMD verbal fluency'	'GMD autobiographical recall'	'WMD left-hand presses'	'WMD right-hand presses'	'WMD saccades'	'WMD action observation'	'WMD divided atttention (left)'	'WMD divided attention (right)'	'WMD narrative'	'WMD word comprehension'	'WMD verbal fluency'	'WMD autobiographical recall'
			12807	12205.1	7911.28	21033.5	13806.2	20752.1	7584.83	10871.4	5833.73	9287.32	0.449199	0.443516	0.462794	0.493713	0.542806	0.53592	0.504489	0.530803	0.548008	0.554644	0.448019	0.444776	0.283366	0.224554	0.343097	0.32207	0.370748	0.317398	0.290537	0.171024
			12821.7	12217.8	7923.02	21066.3	13828.2	20785	7596.81	10890.5	5844.7	9304.71	0.449255	0.443703	0.462456	0.492933	0.542517	0.535972	0.503822	0.53086	0.54796	0.554452	0.448144	0.444769	0.284002	0.226199	0.344017	0.322553	0.372113	0.318009	0.291306	0.172038
			12836.3	12230.5	7934.76	21099	13850.2	20817.8	7608.79	10909.7	5855.67	9322.1	0.449311	0.44389	0.462119	0.492153	0.542229	0.536023	0.503156	0.530917	0.547912	0.554261	0.448269	0.444762	0.284639	0.227843	0.344937	0.323036	0.373478	0.318621	0.292075	0.173052
			12851	12243.2	7946.51	21131.7	13872.1	20850.7	7620.77	10928.9	5866.64	9339.48	0.449367	0.444078	0.461782	0.491372	0.54194	0.536075	0.502489	0.530974	0.547864	0.554069	0.448394	0.444756	0.285276	0.229487	0.345857	0.32352	0.374843	0.319232	0.292843	0.174066
			12865.6	12255.9	7958.25	21164.5	13894.1	20883.6	7632.75	10948.1	5877.61	9356.87	0.449422	0.444265	0.461445	0.490592	0.541652	0.536127	0.501822	0.53103	0.547816	0.553877	0.448519	0.444749	0.285912	0.231132	0.346777	0.324003	0.376208	0.319843	0.293612	0.175081
			12880.3	12268.6	7969.99	21197.2	13916.1	20916.5	7644.73	10967.3	5888.58	9374.26	0.449478	0.444453	0.461108	0.489812	0.541363	0.536178	0.501155	0.531087	0.547767	0.553685	0.448644	0.444742	0.286549	0.232776	0.347697	0.324486	0.377573	0.320455	0.294381	0.176095
			12894.9	12281.3	7981.73	21230	13938.1	20949.4	7656.71	10986.5	5899.55	9391.64	0.449534	0.44464	0.46077	0.489031	0.541074	0.53623	0.500489	0.531144	0.547719	0.553493	0.44877	0.444736	0.287186	0.234421	0.348617	0.32497	0.378938	0.321066	0.29515	0.177109
			12909.6	12294	7993.47	21262.7	13960.1	20982.2	7668.69	11005.6	5910.52	9409.03	0.44959	0.444828	0.460433	0.488251	0.540786	0.536282	0.499822	0.531201	0.547671	0.553301	0.448895	0.444729	0.287823	0.236065	0.349537	0.325453	0.380303	0.321678	0.295919	0.178123
			12924.2	12306.7	8005.21	21295.5	13982.1	21015.1	7680.67	11024.8	5921.49	9426.41	0.449646	0.445015	0.460096	0.48747	0.540497	0.536334	0.499155	0.531258	0.547623	0.55311	0.44902	0.444722	0.288459	0.237709	0.350457	0.325936	0.381667	0.322289	0.296688	0.179137
			12938.9	12319.4	8016.95	21328.2	14004.1	21048	7692.65	11044	5932.46	9443.8	0.449702	0.445202	0.459759	0.48669	0.540209	0.536385	0.498488	0.531314	0.547575	0.552918	0.449145	0.444715	0.289096	0.239354	0.351377	0.326419	0.383032	0.322901	0.297456	0.180152
			12953.5	12332.1	8028.69	21361	14026.1	21080.9	7704.63	11063.2	5943.43	9461.19	0.449758	0.44539	0.459421	0.48591	0.53992	0.536437	0.497822	0.531371	0.547526	0.552726	0.44927	0.444709	0.289733	0.240998	0.352297	0.326903	0.384397	0.323512	0.298225	0.181166
			12968.2	12344.9	8040.44	21393.7	14048	21113.7	7716.61	11082.4	5954.4	9478.57	0.449813	0.445577	0.459084	0.485129	0.539631	0.536489	0.497155	0.531428	0.547478	0.552534	0.449395	0.444702	0.290369	0.242642	0.353217	0.327386	0.385762	0.324124	0.298994	0.18218
			12982.8	12357.6	8052.18	21426.4	14070	21146.6	7728.59	11101.5	5965.37	9495.96	0.449869	0.445765	0.458747	0.484349	0.539343	0.53654	0.496488	0.531485	0.54743	0.552342	0.449521	0.444695	0.291006	0.244287	0.354137	0.327869	0.387127	0.324735	0.299763	0.183194
			12997.4	12370.3	8063.92	21459.2	14092	21179.5	7740.57	11120.7	5976.34	9513.35	0.449925	0.445952	0.45841	0.483568	0.539054	0.536592	0.495821	0.531542	0.547382	0.55215	0.449646	0.444689	0.291643	0.245931	0.355057	0.328353	0.388492	0.325347	0.300532	0.184209
			13012.1	12383	8075.66	21491.9	14114	21212.4	7752.55	11139.9	5987.31	9530.73	0.449981	0.44614	0.458073	0.482788	0.538766	0.536644	0.495155	0.531598	0.547334	0.551959	0.449771	0.444682	0.292279	0.247575	0.355977	0.328836	0.389857	0.325958	0.301301	0.185223
			13026.7	12395.7	8087.4	21524.7	14136	21245.3	7764.53	11159.1	5998.28	9548.12	0.450037	0.446327	0.457735	0.482008	0.538477	0.536695	0.494488	0.531655	0.547285	0.551767	0.449896	0.444675	0.292916	0.24922	0.356898	0.329319	0.391222	0.32657	0.30207	0.186237
			13041.4	12408.4	8099.14	21557.4	14158	21278.1	7776.51	11178.3	6009.25	9565.51	0.450093	0.446515	0.457398	0.481227	0.538189	0.536747	0.493821	0.531712	0.547237	0.551575	0.450021	0.444669	0.293553	0.250864	0.357818	0.329803	0.392586	0.327181	0.302838	0.187251
			13056	12421.1	8110.88	21590.2	14180	21311	7788.49	11197.4	6020.22	9582.89	0.450148	0.446702	0.457061	0.480447	0.5379	0.536799	0.493155	0.531769	0.547189	0.551383	0.450146	0.444662	0.294189	0.252508	0.358738	0.330286	0.393951	0.327793	0.303607	0.188265
			13070.7	12433.8	8122.62	21622.9	14202	21343.9	7800.47	11216.6	6031.19	9600.28	0.450204	0.446889	0.456724	0.479666	0.537611	0.53685	0.492488	0.531826	0.547141	0.551191	0.450271	0.444655	0.294826	0.254153	0.359658	0.330769	0.395316	0.328404	0.304376	0.18928
			13085.3	12446.5	8134.37	21655.6	14224	21376.8	7812.45	11235.8	6042.16	9617.67	0.45026	0.447077	0.456387	0.478886	0.537323	0.536902	0.491821	0.531883	0.547093	0.551	0.450397	0.444649	0.295463	0.255797	0.360578	0.331252	0.396681	0.329016	0.305145	0.190294
			13100	12459.2	8146.11	21688.4	14245.9	21409.7	7824.43	11255	6053.13	9635.05	0.450316	0.447264	0.456049	0.478106	0.537034	0.536954	0.491154	0.531939	0.547044	0.550808	0.450522	0.444642	0.296099	0.257441	0.361498	0.331736	0.398046	0.329627	0.305914	0.191308
			13114.6	12471.9	8157.85	21721.1	14267.9	21442.5	7836.41	11274.2	6064.1	9652.44	0.450372	0.447452	0.455712	0.477325	0.536746	0.537005	0.490488	0.531996	0.546996	0.550616	0.450647	0.444635	0.296736	0.259086	0.362418	0.332219	0.399411	0.330239	0.306683	0.192322
			13129.3	12484.6	8169.59	21753.9	14289.9	21475.4	7848.39	11293.3	6075.07	9669.83	0.450428	0.447639	0.455375	0.476545	0.536457	0.537057	0.489821	0.532053	0.546948	0.550424	0.450772	0.444628	0.297373	0.26073	0.363338	0.332702	0.400776	0.33085	0.307451	0.193336
			13143.9	12497.3	8181.33	21786.6	14311.9	21508.3	7860.37	11312.5	6086.04	9687.21	0.450484	0.447827	0.455038	0.475765	0.536168	0.537109	0.489154	0.53211	0.5469	0.550232	0.450897	0.444622	0.298009	0.262375	0.364258	0.333186	0.40214	0.331461	0.30822	0.194351
			13158.6	12510	8193.07	21819.4	14333.9	21541.2	7872.35	11331.7	6097.01	9704.6	0.450539	0.448014	0.454701	0.474984	0.53588	0.53716	0.488487	0.532167	0.546852	0.55004	0.451022	0.444615	0.298646	0.264019	0.365178	0.333669	0.403505	0.332073	0.308989	0.195365
			13173.2	12522.7	8204.81	21852.1	14355.9	21574.1	7884.33	11350.9	6107.98	9721.99	0.450595	0.448202	0.454363	0.474204	0.535591	0.537212	0.487821	0.532223	0.546803	0.549849	0.451148	0.444608	0.299283	0.265663	0.366098	0.334152	0.40487	0.332684	0.309758	0.196379
			13187.9	12535.4	8216.55	21884.9	14377.9	21606.9	7896.31	11370.1	6118.95	9739.37	0.450651	0.448389	0.454026	0.473423	0.535303	0.537264	0.487154	0.53228	0.546755	0.549657	0.451273	0.444602	0.299919	0.267308	0.367018	0.334636	0.406235	0.333296	0.310527	0.197393
			13202.5	12548.1	8228.3	21917.6	14399.9	21639.8	7908.29	11389.2	6129.92	9756.76	0.450707	0.448576	0.453689	0.472643	0.535014	0.537315	0.486487	0.532337	0.546707	0.549465	0.451398	0.444595	0.300556	0.268952	0.367938	0.335119	0.4076	0.333907	0.311296	0.198408
			13217.1	12560.8	8240.04	21950.3	14421.9	21672.7	7920.27	11408.4	6140.89	9774.15	0.450763	0.448764	0.453352	0.471863	0.534726	0.537367	0.48582	0.532394	0.546659	0.549273	0.451523	0.444588	0.301193	0.270596	0.368858	0.335602	0.408965	0.334519	0.312064	0.199422
			13231.8	12573.5	8251.78	21983.1	14443.8	21705.6	7932.25	11427.6	6151.86	9791.53	0.450819	0.448951	0.453015	0.471082	0.534437	0.537419	0.485154	0.532451	0.546611	0.549081	0.451648	0.444582	0.30183	0.272241	0.369778	0.336085	0.41033	0.33513	0.312833	0.200436
			13246.4	12586.2	8263.52	22015.8	14465.8	21738.5	7944.23	11446.8	6162.83	9808.92	0.450875	0.449139	0.452677	0.470302	0.534148	0.53747	0.484487	0.532507	0.546562	0.548889	0.451773	0.444575	0.302466	0.273885	0.370698	0.336569	0.411695	0.335742	0.313602	0.20145
			13261.1	12598.9	8275.26	22048.6	14487.8	21771.3	7956.21	11466	6173.8	9826.31	0.45093	0.449326	0.45234	0.469521	0.53386	0.537522	0.48382	0.532564	0.546514	0.548698	0.451899	0.444568	0.303103	0.275529	0.371618	0.337052	0.413059	0.336353	0.314371	0.202464
			13275.7	12611.6	8287	22081.3	14509.8	21804.2	7968.19	11485.1	6184.77	9843.69	0.450986	0.449514	0.452003	0.468741	0.533571	0.537574	0.483154	0.532621	0.546466	0.548506	0.452024	0.444561	0.30374	0.277174	0.372538	0.337535	0.414424	0.336965	0.31514	0.203479
			13290.4	12624.3	8298.74	22114.1	14531.8	21837.1	7980.17	11504.3	6195.74	9861.08	0.451042	0.449701	0.451666	0.467961	0.533283	0.537625	0.482487	0.532678	0.546418	0.548314	0.452149	0.444555	0.304376	0.278818	0.373458	0.338019	0.415789	0.337576	0.315909	0.204493
			13305	12637.1	8310.48	22146.8	14553.8	21870	7992.15	11523.5	6206.71	9878.47	0.451098	0.449888	0.451329	0.46718	0.532994	0.537677	0.48182	0.532735	0.54637	0.548122	0.452274	0.444548	0.305013	0.280462	0.374378	0.338502	0.417154	0.338188	0.316677	0.205507
			13319.7	12649.8	8322.23	22179.5	14575.8	21902.8	8004.13	11542.7	6217.68	9895.85	0.451154	0.450076	0.450991	0.4664	0.532705	0.537729	0.481153	0.532791	0.546321	0.54793	0.452399	0.444541	0.30565	0.282107	0.375298	0.338985	0.418519	0.338799	0.317446	0.206521
			13334.3	12662.5	8333.97	22212.3	14597.8	21935.7	8016.11	11561.9	6228.65	9913.24	0.45121	0.450263	0.450654	0.46562	0.532417	0.53778	0.480487	0.532848	0.546273	0.547738	0.452524	0.444535	0.306286	0.283751	0.376218	0.339468	0.419884	0.339411	0.318215	0.207535
			13349	12675.2	8345.71	22245	14619.7	21968.6	8028.09	11581.1	6239.62	9930.63	0.451266	0.450451	0.450317	0.464839	0.532128	0.537832	0.47982	0.532905	0.546225	0.547547	0.45265	0.444528	0.306923	0.285395	0.377138	0.339952	0.421249	0.340022	0.318984	0.20855
			13363.6	12687.9	8357.45	22277.8	14641.7	22001.5	8040.07	11600.2	6250.59	9948.01	0.451321	0.450638	0.44998	0.464059	0.53184	0.537884	0.479153	0.532962	0.546177	0.547355	0.452775	0.444521	0.30756	0.28704	0.378058	0.340435	0.422614	0.340634	0.319753	0.209564
			13378.3	12700.6	8369.19	22310.5	14663.7	22034.4	8052.05	11619.4	6261.56	9965.4	0.451377	0.450826	0.449643	0.463278	0.531551	0.537935	0.478486	0.533019	0.546129	0.547163	0.4529	0.444515	0.308196	0.288684	0.378978	0.340918	0.423978	0.341245	0.320522	0.210578
			13392.9	12713.3	8380.93	22343.3	14685.7	22067.2	8064.03	11638.6	6272.53	9982.79	0.451433	0.451013	0.449305	0.462498	0.531263	0.537987	0.47782	0.533075	0.54608	0.546971	0.453025	0.444508	0.308833	0.290329	0.379898	0.341402	0.425343	0.341856	0.321291	0.211592
			13407.5	12726	8392.67	22376	14707.7	22100.1	8076.01	11657.8	6283.5	10000.2	0.451489	0.451201	0.448968	0.461718	0.530974	0.538039	0.477153	0.533132	0.546032	0.546779	0.45315	0.444501	0.30947	0.291973	0.380819	0.341885	0.426708	0.342468	0.322059	0.212607
			13422.2	12738.7	8404.41	22408.8	14729.7	22133	8087.99	11677	6294.47	10017.6	0.451545	0.451388	0.448631	0.460937	0.530685	0.53809	0.476486	0.533189	0.545984	0.546587	0.453275	0.444495	0.310106	0.293617	0.381739	0.342368	0.428073	0.343079	0.322828	0.213621
			13436.8	12751.4	8416.16	22441.5	14751.7	22165.9	8099.97	11696.1	6305.44	10034.9	0.451601	0.451575	0.448294	0.460157	0.530397	0.538142	0.475819	0.533246	0.545936	0.546396	0.453401	0.444488	0.310743	0.295262	0.382659	0.342852	0.429438	0.343691	0.323597	0.214635
			13451.5	12764.1	8427.9	22474.2	14773.7	22198.8	8111.95	11715.3	6316.41	10052.3	0.451657	0.451763	0.447957	0.459376	0.530108	0.538194	0.475153	0.533303	0.545888	0.546204	0.453526	0.444481	0.31138	0.296906	0.383579	0.343335	0.430803	0.344302	0.324366	0.215649
			13466.1	12776.8	8439.64	22507	14795.7	22231.6	8123.93	11734.5	6327.38	10069.7	0.451712	0.45195	0.447619	0.458596	0.52982	0.538245	0.474486	0.53336	0.545839	0.546012	0.453651	0.444474	0.312016	0.29855	0.384499	0.343818	0.432168	0.344914	0.325135	0.216663
			13480.8	12789.5	8451.38	22539.7	14817.6	22264.5	8135.91	11753.7	6338.35	10087.1	0.451768	0.452138	0.447282	0.457816	0.529531	0.538297	0.473819	0.533416	0.545791	0.54582	0.453776	0.444468	0.312653	0.300195	0.385419	0.344301	0.433532	0.345525	0.325904	0.217678
			13495.4	12802.2	8463.12	22572.5	14839.6	22297.4	8147.89	11772.9	6349.32	10104.5	0.451824	0.452325	0.446945	0.457035	0.529242	0.538349	0.473153	0.533473	0.545743	0.545628	0.453901	0.444461	0.31329	0.301839	0.386339	0.344785	0.434897	0.346137	0.326672	0.218692
			13510.1	12814.9	8474.86	22605.2	14861.6	22330.3	8159.87	11792	6360.29	10121.9	0.45188	0.452513	0.446608	0.456255	0.528954	0.5384	0.472486	0.53353	0.545695	0.545437	0.454026	0.444454	0.313926	0.303483	0.387259	0.345268	0.436262	0.346748	0.327441	0.219706
			13524.7	12827.6	8486.6	22638	14883.6	22363.2	8171.85	11811.2	6371.26	10139.3	0.451936	0.4527	0.446271	0.455474	0.528665	0.538452	0.471819	0.533587	0.545647	0.545245	0.454152	0.444448	0.314563	0.305128	0.388179	0.345751	0.437627	0.34736	0.32821	0.22072
			13539.4	12840.3	8498.34	22670.7	14905.6	22396	8183.83	11830.4	6382.23	10156.7	0.451992	0.452888	0.445933	0.454694	0.528377	0.538504	0.471152	0.533644	0.545598	0.545053	0.454277	0.444441	0.3152	0.306772	0.389099	0.346235	0.438992	0.347971	0.328979	0.221734
			13554	12853	8510.09	22703.4	14927.6	22428.9	8195.81	11849.6	6393.2	10174	0.452047	0.453075	0.445596	0.453914	0.528088	0.538556	0.470486	0.5337	0.54555	0.544861	0.454402	0.444434	0.315837	0.308416	0.390019	0.346718	0.440357	0.348583	0.329748	0.222749
			13568.7	12865.7	8521.83	22736.2	14949.6	22461.8	8207.79	11868.8	6404.18	10191.4	0.452103	0.453262	0.445259	0.453133	0.5278	0.538607	0.469819	0.533757	0.545502	0.544669	0.454527	0.444428	0.316473	0.310061	0.390939	0.347201	0.441722	0.349194	0.330517	0.223763
			13583.3	12878.4	8533.57	22768.9	14971.6	22494.7	8219.77	11887.9	6415.15	10208.8	0.452159	0.45345	0.444922	0.452353	0.527511	0.538659	0.469152	0.533814	0.545454	0.544477	0.454652	0.444421	0.31711	0.311705	0.391859	0.347685	0.443087	0.349806	0.331285	0.224777
			13598	12891.1	8545.31	22801.7	14993.6	22527.5	8231.75	11907.1	6426.12	10226.2	0.452215	0.453637	0.444584	0.451573	0.527222	0.538711	0.468485	0.533871	0.545406	0.544286	0.454777	0.444414	0.317747	0.313349	0.392779	0.348168	0.444451	0.350417	0.332054	0.225791
			13612.6	12903.8	8557.05	22834.4	15015.5	22560.4	8243.73	11926.3	6437.09	10243.6	0.452271	0.453825	0.444247	0.450792	0.526934	0.538762	0.467819	0.533928	0.545357	0.544094	0.454903	0.444407	0.318383	0.314994	0.393699	0.348651	0.445816	0.351029	0.332823	0.226806
			13627.2	12916.5	8568.79	22867.2	15037.5	22593.3	8255.71	11945.5	6448.06	10261	0.452327	0.454012	0.44391	0.450012	0.526645	0.538814	0.467152	0.533984	0.545309	0.543902	0.455028	0.444401	0.31902	0.316638	0.394619	0.349134	0.447181	0.35164	0.333592	0.22782
			13641.9	12929.3	8580.53	22899.9	15059.5	22626.2	8267.69	11964.7	6459.03	10278.4	0.452383	0.4542	0.443573	0.449231	0.526357	0.538866	0.466485	0.534041	0.545261	0.54371	0.455153	0.444394	0.319657	0.318282	0.395539	0.349618	0.448546	0.352252	0.334361	0.228834
			13656.5	12942	8592.27	22932.7	15081.5	22659.1	8279.67	11983.8	6470	10295.7	0.452438	0.454387	0.443236	0.448451	0.526068	0.538917	0.465818	0.534098	0.545213	0.543518	0.455278	0.444387	0.320293	0.319927	0.396459	0.350101	0.449911	0.352863	0.33513	0.229848
			13671.2	12954.7	8604.02	22965.4	15103.5	22691.9	8291.65	12003	6480.97	10313.1	0.452494	0.454574	0.442898	0.447671	0.525779	0.538969	0.465152	0.534155	0.545165	0.543326	0.455403	0.444381	0.32093	0.321571	0.397379	0.350584	0.451276	0.353474	0.335898	0.230862
			13685.8	12967.4	8615.76	22998.1	15125.5	22724.8	8303.63	12022.2	6491.94	10330.5	0.45255	0.454762	0.442561	0.44689	0.525491	0.539021	0.464485	0.534212	0.545116	0.543135	0.455528	0.444374	0.321567	0.323216	0.398299	0.351068	0.452641	0.354086	0.336667	0.231877
			13700.5	12980.1	8627.5	23030.9	15147.5	22757.7	8315.61	12041.4	6502.91	10347.9	0.452606	0.454949	0.442224	0.44611	0.525202	0.539072	0.463818	0.534268	0.545068	0.542943	0.455654	0.444367	0.322203	0.32486	0.399219	0.351551	0.454006	0.354697	0.337436	0.232891
			13715.1	12992.8	8639.24	23063.6	15169.5	22790.6	8327.59	12060.6	6513.88	10365.3	0.452662	0.455137	0.441887	0.445329	0.524914	0.539124	0.463152	0.534325	0.54502	0.542751	0.455779	0.444361	0.32284	0.326504	0.400139	0.352034	0.45537	0.355309	0.338205	0.233905
			13729.8	13005.5	8650.98	23096.4	15191.4	22823.5	8339.57	12079.7	6524.85	10382.7	0.452718	0.455324	0.44155	0.444549	0.524625	0.539176	0.462485	0.534382	0.544972	0.542559	0.455904	0.444354	0.323477	0.328149	0.401059	0.352517	0.456735	0.35592	0.338974	0.234919
			13744.4	13018.2	8662.72	23129.1	15213.4	22856.3	8351.55	12098.9	6535.82	10400.1	0.452774	0.455512	0.441212	0.443769	0.524337	0.539227	0.461818	0.534439	0.544924	0.542367	0.456029	0.444347	0.324113	0.329793	0.401979	0.353001	0.4581	0.356532	0.339743	0.235934
			13759.1	13030.9	8674.46	23161.9	15235.4	22889.2	8363.52	12118.1	6546.79	10417.5	0.452829	0.455699	0.440875	0.442988	0.524048	0.539279	0.461151	0.534496	0.544875	0.542175	0.456154	0.444341	0.32475	0.331437	0.402899	0.353484	0.459465	0.357143	0.340512	0.236948
			13773.7	13043.6	8686.2	23194.6	15257.4	22922.1	8375.5	12137.3	6557.76	10434.8	0.452885	0.455887	0.440538	0.442208	0.523759	0.539331	0.460485	0.534553	0.544827	0.541984	0.456279	0.444334	0.325387	0.333082	0.403819	0.353967	0.46083	0.357755	0.34128	0.237962
			13788.4	13056.3	8697.95	23227.3	15279.4	22955	8387.48	12156.5	6568.73	10452.2	0.452941	0.456074	0.440201	0.441428	0.523471	0.539382	0.459818	0.534609	0.544779	0.541792	0.456405	0.444327	0.326023	0.334726	0.40474	0.354451	0.462195	0.358366	0.342049	0.238976
			13803	13069	8709.69	23260.1	15301.4	22987.9	8399.46	12175.7	6579.7	10469.6	0.452997	0.456261	0.439864	0.440647	0.523182	0.539434	0.459151	0.534666	0.544731	0.5416	0.45653	0.44432	0.32666	0.33637	0.40566	0.354934	0.46356	0.358978	0.342818	0.23999
			13817.7	13081.7	8721.43	23292.8	15323.4	23020.7	8411.44	12194.8	6590.67	10487	0.453053	0.456449	0.439526	0.439867	0.522894	0.539486	0.458484	0.534723	0.544683	0.541408	0.456655	0.444314	0.327297	0.338015	0.40658	0.355417	0.464925	0.359589	0.343587	0.241005
			13832.3	13094.4	8733.17	23325.6	15345.4	23053.6	8423.42	12214	6601.64	10504.4	0.453109	0.456636	0.439189	0.439086	0.522605	0.539537	0.457818	0.53478	0.544634	0.541216	0.45678	0.444307	0.327933	0.339659	0.4075	0.355901	0.466289	0.360201	0.344356	0.242019
			13846.9	13107.1	8744.91	23358.3	15367.4	23086.5	8435.4	12233.2	6612.61	10521.8	0.453165	0.456824	0.438852	0.438306	0.522316	0.539589	0.457151	0.534837	0.544586	0.541024	0.456905	0.4443	0.32857	0.341303	0.40842	0.356384	0.467654	0.360812	0.345125	0.243033
			13861.6	13119.8	8756.65	23391.1	15389.3	23119.4	8447.38	12252.4	6623.58	10539.2	0.45322	0.457011	0.438515	0.437526	0.522028	0.539641	0.456484	0.534893	0.544538	0.540833	0.45703	0.444294	0.329207	0.342948	0.40934	0.356867	0.469019	0.361424	0.345893	0.244047
			13876.2	13132.5	8768.39	23423.8	15411.3	23152.3	8459.36	12271.6	6634.55	10556.5	0.453276	0.457199	0.438178	0.436745	0.521739	0.539692	0.455817	0.53495	0.54449	0.540641	0.457156	0.444287	0.329843	0.344592	0.41026	0.35735	0.470384	0.362035	0.346662	0.245061
			13890.9	13145.2	8780.13	23456.6	15433.3	23185.1	8471.34	12290.7	6645.52	10573.9	0.453332	0.457386	0.43784	0.435965	0.521451	0.539744	0.455151	0.535007	0.544442	0.540449	0.457281	0.44428	0.33048	0.346236	0.41118	0.357834	0.471749	0.362647	0.347431	0.246076
			13905.5	13157.9	8791.88	23489.3	15455.3	23218	8483.32	12309.9	6656.49	10591.3	0.453388	0.457573	0.437503	0.435184	0.521162	0.539796	0.454484	0.535064	0.544393	0.540257	0.457406	0.444274	0.331117	0.347881	0.4121	0.358317	0.473114	0.363258	0.3482	0.24709
			13920.2	13170.6	8803.62	23522	15477.3	23250.9	8495.3	12329.1	6667.46	10608.7	0.453444	0.457761	0.437166	0.434404	0.520874	0.539847	0.453817	0.535121	0.544345	0.540065	0.457531	0.444267	0.331754	0.349525	0.41302	0.3588	0.474479	0.363869	0.348969	0.248104
			13934.8	13183.3	8815.36	23554.8	15499.3	23283.8	8507.28	12348.3	6678.43	10626.1	0.4535	0.457948	0.436829	0.433624	0.520585	0.539899	0.453151	0.535177	0.544297	0.539873	0.457656	0.44426	0.33239	0.35117	0.41394	0.359284	0.475843	0.364481	0.349738	0.249118
			13949.5	13196	8827.1	23587.5	15521.3	23316.6	8519.26	12367.5	6689.4	10643.5	0.453556	0.458136	0.436492	0.432843	0.520296	0.539951	0.452484	0.535234	0.544249	0.539682	0.457781	0.444254	0.333027	0.352814	0.41486	0.359767	0.477208	0.365092	0.350506	0.250133
			13964.1	13208.7	8838.84	23620.3	15543.3	23349.5	8531.24	12386.6	6700.37	10660.9	0.453611	0.458323	0.436154	0.432063	0.520008	0.540002	0.451817	0.535291	0.544201	0.53949	0.457907	0.444247	0.333664	0.354458	0.41578	0.36025	0.478573	0.365704	0.351275	0.251147
			13978.8	13221.4	8850.58	23653	15565.2	23382.4	8543.22	12405.8	6711.34	10678.3	0.453667	0.458511	0.435817	0.431282	0.519719	0.540054	0.45115	0.535348	0.544152	0.539298	0.458032	0.44424	0.3343	0.356103	0.4167	0.360733	0.479938	0.366315	0.352044	0.252161
			13993.4	13234.2	8862.32	23685.8	15587.2	23415.3	8555.2	12425	6722.31	10695.6	0.453723	0.458698	0.43548	0.430502	0.519431	0.540106	0.450484	0.535405	0.544104	0.539106	0.458157	0.444233	0.334937	0.357747	0.41762	0.361217	0.481303	0.366927	0.352813	0.253175
			14008.1	13246.9	8874.06	23718.5	15609.2	23448.2	8567.18	12444.2	6733.28	10713	0.453779	0.458886	0.435143	0.429722	0.519142	0.540157	0.449817	0.535461	0.544056	0.538914	0.458282	0.444227	0.335574	0.359391	0.41854	0.3617	0.482668	0.367538	0.353582	0.254189
			14022.7	13259.6	8885.81	23751.2	15631.2	23481	8579.16	12463.4	6744.25	10730.4	0.453835	0.459073	0.434806	0.428941	0.518853	0.540209	0.44915	0.535518	0.544008	0.538723	0.458407	0.44422	0.33621	0.361036	0.41946	0.362183	0.484033	0.36815	0.354351	0.255204
			14037.3	13272.3	8897.55	23784	15653.2	23513.9	8591.14	12482.5	6755.22	10747.8	0.453891	0.45926	0.434468	0.428161	0.518565	0.540261	0.448483	0.535575	0.54396	0.538531	0.458532	0.444213	0.336847	0.36268	0.42038	0.362667	0.485398	0.368761	0.355119	0.256218
			14052	13285	8909.29	23816.7	15675.2	23546.8	8603.12	12501.7	6766.19	10765.2	0.453946	0.459448	0.434131	0.427381	0.518276	0.540312	0.447817	0.535632	0.543911	0.538339	0.458658	0.444207	0.337484	0.364324	0.4213	0.36315	0.486762	0.369373	0.355888	0.257232
			14066.6	13297.7	8921.03	23849.5	15697.2	23579.7	8615.1	12520.9	6777.16	10782.6	0.454002	0.459635	0.433794	0.4266	0.517988	0.540364	0.44715	0.535689	0.543863	0.538147	0.458783	0.4442	0.33812	0.365969	0.42222	0.363633	0.488127	0.369984	0.356657	0.258246
			14081.3	13310.4	8932.77	23882.2	15719.2	23612.6	8627.08	12540.1	6788.13	10800	0.454058	0.459823	0.433457	0.42582	0.517699	0.540416	0.446483	0.535745	0.543815	0.537955	0.458908	0.444193	0.338757	0.367613	0.42314	0.364117	0.489492	0.370596	0.357426	0.25926
			14095.9	13323.1	8944.51	23915	15741.2	23645.4	8639.06	12559.3	6799.1	10817.3	0.454114	0.46001	0.43312	0.425039	0.517411	0.540467	0.445816	0.535802	0.543767	0.537763	0.459033	0.444187	0.339394	0.369257	0.42406	0.3646	0.490857	0.371207	0.358195	0.260275
			14110.6	13335.8	8956.25	23947.7	15763.1	23678.3	8651.04	12578.4	6810.07	10834.7	0.45417	0.460198	0.432782	0.424259	0.517122	0.540519	0.44515	0.535859	0.543719	0.537572	0.459158	0.44418	0.34003	0.370902	0.42498	0.365083	0.492222	0.371819	0.358964	0.261289
			14125.2	13348.5	8967.99	23980.5	15785.1	23711.2	8663.02	12597.6	6821.04	10852.1	0.454226	0.460385	0.432445	0.423479	0.516833	0.540571	0.444483	0.535916	0.54367	0.53738	0.459283	0.444173	0.340667	0.372546	0.4259	0.365566	0.493587	0.37243	0.359733	0.262303
			14139.9	13361.2	8979.74	24013.2	15807.1	23744.1	8675	12616.8	6832.01	10869.5	0.454282	0.460573	0.432108	0.422698	0.516545	0.540623	0.443816	0.535973	0.543622	0.537188	0.459409	0.444166	0.341304	0.37419	0.42682	0.36605	0.494952	0.373042	0.360501	0.263317
			14154.5	13373.9	8991.48	24045.9	15829.1	23777	8686.98	12636	6842.98	10886.9	0.454337	0.46076	0.431771	0.421918	0.516256	0.540674	0.44315	0.53603	0.543574	0.536996	0.459534	0.44416	0.34194	0.375835	0.42774	0.366533	0.496317	0.373653	0.36127	0.264332
			14169.2	13386.6	9003.22	24078.7	15851.1	23809.8	8698.96	12655.2	6853.95	10904.3	0.454393	0.460947	0.431434	0.421137	0.515968	0.540726	0.442483	0.536086	0.543526	0.536804	0.459659	0.444153	0.342577	0.377479	0.428661	0.367016	0.497681	0.374265	0.362039	0.265346
			14183.8	13399.3	9014.96	24111.4	15873.1	23842.7	8710.94	12674.3	6864.92	10921.7	0.454449	0.461135	0.431096	0.420357	0.515679	0.540778	0.441816	0.536143	0.543478	0.536612	0.459784	0.444146	0.343214	0.379123	0.429581	0.3675	0.499046	0.374876	0.362808	0.26636
			14198.5	13412	9026.7	24144.2	15895.1	23875.6	8722.92	12693.5	6875.89	10939.1	0.454505	0.461322	0.430759	0.419577	0.51539	0.540829	0.441149	0.5362	0.543429	0.536421	0.459909	0.44414	0.34385	0.380768	0.430501	0.367983	0.500411	0.375487	0.363577	0.267374
			14213.1	13424.7	9038.44	24176.9	15917.1	23908.5	8734.9	12712.7	6886.86	10956.4	0.454561	0.46151	0.430422	0.418796	0.515102	0.540881	0.440483	0.536257	0.543381	0.536229	0.460034	0.444133	0.344487	0.382412	0.431421	0.368466	0.501776	0.376099	0.364346	0.268388
			14227.8	13437.4	9050.18	24209.7	15939.1	23941.3	8746.88	12731.9	6897.83	10973.8	0.454617	0.461697	0.430085	0.418016	0.514813	0.540933	0.439816	0.536314	0.543333	0.536037	0.46016	0.444126	0.345124	0.384057	0.432341	0.36895	0.503141	0.37671	0.365114	0.269403
			14242.4	13450.1	9061.92	24242.4	15961	23974.2	8758.86	12751.1	6908.8	10991.2	0.454673	0.461885	0.429747	0.417236	0.514525	0.540984	0.439149	0.53637	0.543285	0.535845	0.460285	0.44412	0.345761	0.385701	0.433261	0.369433	0.504506	0.377322	0.365883	0.270417
			14257	13462.8	9073.67	24275.1	15983	24007.1	8770.84	12770.3	6919.77	11008.6	0.454728	0.462072	0.42941	0.416455	0.514236	0.541036	0.438482	0.536427	0.543237	0.535653	0.46041	0.444113	0.346397	0.387345	0.434181	0.369916	0.505871	0.377933	0.366652	0.271431
			plus 2 std trajectory
			'left-hand presses'	'right-hand presses'	'saccades'	'action observation'	'divided atttention (left)'	'divided attention (right)'	'narrative'	'word comprehension'	'verbal fluency'	'autobiographical recall'	'GMD left-hand presses'	'GMD right-hand presses'	'GMD saccades'	'GMD action observation'	'GMD divided atttention (left)'	'GMD divided attention (right)'	'GMD narrative'	'GMD word comprehension'	'GMD verbal fluency'	'GMD autobiographical recall'	'WMD left-hand presses'	'WMD right-hand presses'	'WMD saccades'	'WMD action observation'	'WMD divided atttention (left)'	'WMD divided attention (right)'	'WMD narrative'	'WMD word comprehension'	'WMD verbal fluency'	'WMD autobiographical recall'
			15419.3	14659.1	9517.97	24825.6	16568.8	25036	9375.67	13451.6	7130.67	11148.4	0.577497	0.575205	0.599514	0.604063	0.645632	0.631402	0.670278	0.691271	0.64857	0.660446	0.577884	0.580722	0.398791	0.366853	0.510929	0.466454	0.559651	0.506616	0.473115	0.314817
			15433.9	14671.8	9529.71	24858.3	16590.8	25068.8	9387.65	13470.8	7141.64	11165.8	0.577553	0.575392	0.599177	0.603283	0.645343	0.631453	0.669611	0.691328	0.648522	0.660254	0.578009	0.580716	0.399427	0.368497	0.511849	0.466937	0.561016	0.507227	0.473884	0.315831
			15448.5	14684.5	9541.45	24891.1	16612.8	25101.7	9399.63	13490	7152.61	11183.2	0.577609	0.57558	0.59884	0.602502	0.645054	0.631505	0.668945	0.691385	0.648474	0.660062	0.578134	0.580709	0.400064	0.370142	0.512769	0.46742	0.562381	0.507839	0.474653	0.316845
			15463.2	14697.2	9553.19	24923.8	16634.8	25134.6	9411.61	13509.2	7163.58	11200.6	0.577665	0.575767	0.598502	0.601722	0.644766	0.631557	0.668278	0.691441	0.648426	0.65987	0.578259	0.580702	0.400701	0.371786	0.513689	0.467904	0.563746	0.50845	0.475421	0.31786
			15477.8	14709.9	9564.93	24956.6	16656.8	25167.5	9423.59	13528.3	7174.55	11218	0.577721	0.575955	0.598165	0.600941	0.644477	0.631608	0.667611	0.691498	0.648377	0.659678	0.578384	0.580695	0.401337	0.37343	0.514609	0.468387	0.565111	0.509062	0.47619	0.318874
			15492.5	14722.6	9576.67	24989.3	16678.8	25200.3	9435.57	13547.5	7185.52	11235.3	0.577777	0.576142	0.597828	0.600161	0.644189	0.63166	0.666944	0.691555	0.648329	0.659486	0.578509	0.580689	0.401974	0.375075	0.515529	0.46887	0.566476	0.509673	0.476959	0.319888
			15507.1	14735.3	9588.41	25022.1	16700.8	25233.2	9447.55	13566.7	7196.49	11252.7	0.577832	0.576329	0.597491	0.599381	0.6439	0.631712	0.666278	0.691612	0.648281	0.659295	0.578635	0.580682	0.402611	0.376719	0.516449	0.469354	0.567841	0.510285	0.477728	0.320902
			15521.8	14748	9600.16	25054.8	16722.8	25266.1	9459.53	13585.9	7207.47	11270.1	0.577888	0.576517	0.597154	0.5986	0.643611	0.631763	0.665611	0.691669	0.648233	0.659103	0.57876	0.580675	0.403247	0.378363	0.517369	0.469837	0.569205	0.510896	0.478497	0.321916
			15536.4	14760.7	9611.9	25087.5	16744.7	25299	9471.51	13605.1	7218.44	11287.5	0.577944	0.576704	0.596816	0.59782	0.643323	0.631815	0.664944	0.691725	0.648185	0.658911	0.578885	0.580669	0.403884	0.380008	0.518289	0.47032	0.57057	0.511508	0.479266	0.322931
			15551.1	14773.4	9623.64	25120.3	16766.7	25331.9	9483.49	13624.2	7229.41	11304.9	0.578	0.576892	0.596479	0.59704	0.643034	0.631867	0.664277	0.691782	0.648136	0.658719	0.57901	0.580662	0.404521	0.381652	0.519209	0.470803	0.571935	0.512119	0.480035	0.323945
			15565.7	14786.1	9635.38	25153	16788.7	25364.7	9495.47	13643.4	7240.38	11322.3	0.578056	0.577079	0.596142	0.596259	0.642746	0.631918	0.663611	0.691839	0.648088	0.658527	0.579135	0.580655	0.405157	0.383297	0.520129	0.471287	0.5733	0.51273	0.480803	0.324959
			15580.4	14798.8	9647.12	25185.8	16810.7	25397.6	9507.45	13662.6	7251.35	11339.7	0.578112	0.577267	0.595805	0.595479	0.642457	0.63197	0.662944	0.691896	0.64804	0.658335	0.57926	0.580649	0.405794	0.384941	0.521049	0.47177	0.574665	0.513342	0.481572	0.325973
			15595	14811.5	9658.86	25218.5	16832.7	25430.5	9519.43	13681.8	7262.32	11357.1	0.578168	0.577454	0.595468	0.594698	0.642169	0.632022	0.662277	0.691953	0.647992	0.658144	0.579386	0.580642	0.406431	0.386585	0.521969	0.472253	0.57603	0.513953	0.482341	0.326988
			15609.7	14824.2	9670.6	25251.3	16854.7	25463.4	9531.41	13701	7273.29	11374.4	0.578223	0.577641	0.59513	0.593918	0.64188	0.632074	0.66161	0.69201	0.647944	0.657952	0.579511	0.580635	0.407067	0.38823	0.522889	0.472737	0.577395	0.514565	0.48311	0.328002
			15624.3	14836.9	9682.34	25284	16876.7	25496.3	9543.39	13720.1	7284.26	11391.8	0.578279	0.577829	0.594793	0.593138	0.641591	0.632125	0.660944	0.692066	0.647895	0.65776	0.579636	0.580629	0.407704	0.389874	0.523809	0.47322	0.578759	0.515176	0.483879	0.329016
			15639	14849.6	9694.09	25316.8	16898.7	25529.1	9555.37	13739.3	7295.23	11409.2	0.578335	0.578016	0.594456	0.592357	0.641303	0.632177	0.660277	0.692123	0.647847	0.657568	0.579761	0.580622	0.408341	0.391518	0.524729	0.473703	0.580124	0.515788	0.484648	0.33003
			15653.6	14862.3	9705.83	25349.5	16920.7	25562	9567.35	13758.5	7306.2	11426.6	0.578391	0.578204	0.594119	0.591577	0.641014	0.632229	0.65961	0.69218	0.647799	0.657376	0.579886	0.580615	0.408977	0.393163	0.525649	0.474187	0.581489	0.516399	0.485416	0.331044
			15668.2	14875	9717.57	25382.2	16942.6	25594.9	9579.33	13777.7	7317.17	11444	0.578447	0.578391	0.593781	0.590796	0.640726	0.63228	0.658944	0.692237	0.647751	0.657184	0.580011	0.580608	0.409614	0.394807	0.52657	0.47467	0.582854	0.517011	0.486185	0.332059
			15682.9	14887.7	9729.31	25415	16964.6	25627.8	9591.31	13796.9	7328.14	11461.4	0.578503	0.578579	0.593444	0.590016	0.640437	0.632332	0.658277	0.692294	0.647703	0.656993	0.580137	0.580602	0.410251	0.396451	0.52749	0.475153	0.584219	0.517622	0.486954	0.333073
			15697.5	14900.4	9741.05	25447.7	16986.6	25660.7	9603.29	13816.1	7339.11	11478.8	0.578559	0.578766	0.593107	0.589236	0.640148	0.632384	0.65761	0.69235	0.647654	0.656801	0.580262	0.580595	0.410887	0.398096	0.52841	0.475636	0.585584	0.518234	0.487723	0.334087
			15712.2	14913.1	9752.79	25480.5	17008.6	25693.5	9615.27	13835.2	7350.08	11496.1	0.578614	0.578954	0.59277	0.588455	0.63986	0.632435	0.656943	0.692407	0.647606	0.656609	0.580387	0.580588	0.411524	0.39974	0.52933	0.47612	0.586949	0.518845	0.488492	0.335101
			15726.8	14925.8	9764.53	25513.2	17030.6	25726.4	9627.25	13854.4	7361.05	11513.5	0.57867	0.579141	0.592433	0.587675	0.639571	0.632487	0.656277	0.692464	0.647558	0.656417	0.580512	0.580582	0.412161	0.401384	0.53025	0.476603	0.588314	0.519457	0.489261	0.336115
			15741.5	14938.5	9776.27	25546	17052.6	25759.3	9639.23	13873.6	7372.02	11530.9	0.578726	0.579328	0.592095	0.586895	0.639283	0.632539	0.65561	0.692521	0.64751	0.656225	0.580637	0.580575	0.412798	0.403029	0.53117	0.477086	0.589678	0.520068	0.490029	0.33713
			15756.1	14951.2	9788.02	25578.7	17074.6	25792.2	9651.21	13892.8	7382.99	11548.3	0.578782	0.579516	0.591758	0.586114	0.638994	0.63259	0.654943	0.692578	0.647461	0.656033	0.580762	0.580568	0.413434	0.404673	0.53209	0.47757	0.591043	0.52068	0.490798	0.338144
			15770.8	14964	9799.76	25611.4	17096.6	25825	9663.19	13912	7393.96	11565.7	0.578838	0.579703	0.591421	0.585334	0.638706	0.632642	0.654276	0.692634	0.647413	0.655842	0.580888	0.580562	0.414071	0.406317	0.53301	0.478053	0.592408	0.521291	0.491567	0.339158
			15785.4	14976.7	9811.5	25644.2	17118.5	25857.9	9675.17	13931.1	7404.93	11583.1	0.578894	0.579891	0.591084	0.584553	0.638417	0.632694	0.65361	0.692691	0.647365	0.65565	0.581013	0.580555	0.414708	0.407962	0.53393	0.478536	0.593773	0.521903	0.492336	0.340172
			15800.1	14989.4	9823.24	25676.9	17140.5	25890.8	9687.15	13950.3	7415.9	11600.5	0.578949	0.580078	0.590747	0.583773	0.638128	0.632745	0.652943	0.692748	0.647317	0.655458	0.581138	0.580548	0.415344	0.409606	0.53485	0.47902	0.595138	0.522514	0.493105	0.341187
			15814.7	15002.1	9834.98	25709.7	17162.5	25923.7	9699.13	13969.5	7426.87	11617.9	0.579005	0.580266	0.590409	0.582993	0.63784	0.632797	0.652276	0.692805	0.647269	0.655266	0.581263	0.580542	0.415981	0.411251	0.53577	0.479503	0.596503	0.523126	0.493874	0.342201
			15829.4	15014.8	9846.72	25742.4	17184.5	25956.6	9711.11	13988.7	7437.84	11635.2	0.579061	0.580453	0.590072	0.582212	0.637551	0.632849	0.651609	0.692862	0.64722	0.655074	0.581388	0.580535	0.416618	0.412895	0.53669	0.479986	0.597868	0.523737	0.494642	0.343215
			15844	15027.5	9858.46	25775.2	17206.5	25989.4	9723.09	14007.9	7448.81	11652.6	0.579117	0.58064	0.589735	0.581432	0.637263	0.6329	0.650943	0.692918	0.647172	0.654882	0.581513	0.580528	0.417254	0.414539	0.53761	0.480469	0.599233	0.524348	0.495411	0.344229
			15858.6	15040.2	9870.2	25807.9	17228.5	26022.3	9735.07	14027	7459.78	11670	0.579173	0.580828	0.589398	0.580651	0.636974	0.632952	0.650276	0.692975	0.647124	0.654691	0.581639	0.580521	0.417891	0.416184	0.53853	0.480953	0.600597	0.52496	0.49618	0.345243
			15873.3	15052.9	9881.95	25840.7	17250.5	26055.2	9747.05	14046.2	7470.75	11687.4	0.579229	0.581015	0.589061	0.579871	0.636685	0.633004	0.649609	0.693032	0.647076	0.654499	0.581764	0.580515	0.418528	0.417828	0.53945	0.481436	0.601962	0.525571	0.496949	0.346258
			15887.9	15065.6	9893.69	25873.4	17272.5	26088.1	9759.03	14065.4	7481.72	11704.8	0.579285	0.581203	0.588723	0.579091	0.636397	0.633055	0.648943	0.693089	0.647028	0.654307	0.581889	0.580508	0.419164	0.419472	0.54037	0.481919	0.603327	0.526183	0.497718	0.347272
			15902.6	15078.3	9905.43	25906.1	17294.5	26121	9771.01	14084.6	7492.69	11722.2	0.57934	0.58139	0.588386	0.57831	0.636108	0.633107	0.648276	0.693146	0.646979	0.654115	0.582014	0.580501	0.419801	0.421117	0.54129	0.482403	0.604692	0.526794	0.498487	0.348286
			15917.2	15091	9917.17	25938.9	17316.4	26153.8	9782.99	14103.8	7503.66	11739.6	0.579396	0.581578	0.588049	0.57753	0.63582	0.633159	0.647609	0.693202	0.646931	0.653923	0.582139	0.580495	0.420438	0.422761	0.54221	0.482886	0.606057	0.527406	0.499256	0.3493
			15931.9	15103.7	9928.91	25971.6	17338.4	26186.7	9794.97	14122.9	7514.63	11756.9	0.579452	0.581765	0.587712	0.576749	0.635531	0.63321	0.646942	0.693259	0.646883	0.653732	0.582264	0.580488	0.421074	0.424405	0.54313	0.483369	0.607422	0.528017	0.500024	0.350314
			15946.5	15116.4	9940.65	26004.4	17360.4	26219.6	9806.95	14142.1	7525.6	11774.3	0.579508	0.581953	0.587375	0.575969	0.635243	0.633262	0.646276	0.693316	0.646835	0.65354	0.58239	0.580481	0.421711	0.42605	0.54405	0.483852	0.608787	0.528629	0.500793	0.351329
			15961.2	15129.1	9952.39	26037.1	17382.4	26252.5	9818.93	14161.3	7536.57	11791.7	0.579564	0.58214	0.587037	0.575189	0.634954	0.633314	0.645609	0.693373	0.646787	0.653348	0.582515	0.580475	0.422348	0.427694	0.54497	0.484336	0.610151	0.52924	0.501562	0.352343
			15975.8	15141.8	9964.13	26069.9	17404.4	26285.4	9830.91	14180.5	7547.54	11809.1	0.57962	0.582327	0.5867	0.574408	0.634665	0.633365	0.644942	0.69343	0.646738	0.653156	0.58264	0.580468	0.422984	0.429338	0.54589	0.484819	0.611516	0.529852	0.502331	0.353357
			15990.5	15154.5	9975.88	26102.6	17426.4	26318.2	9842.89	14199.7	7558.51	11826.5	0.579676	0.582515	0.586363	0.573628	0.634377	0.633417	0.644275	0.693487	0.64669	0.652964	0.582765	0.580461	0.423621	0.430983	0.54681	0.485302	0.612881	0.530463	0.5031	0.354371
			16005.1	15167.2	9987.62	26135.3	17448.4	26351.1	9854.87	14218.8	7569.48	11843.9	0.579731	0.582702	0.586026	0.572848	0.634088	0.633469	0.643609	0.693543	0.646642	0.652772	0.58289	0.580454	0.424258	0.432627	0.54773	0.485786	0.614246	0.531075	0.503869	0.355386
			16019.8	15179.9	9999.36	26168.1	17470.4	26384	9866.85	14238	7580.45	11861.3	0.579787	0.58289	0.585689	0.572067	0.6338	0.63352	0.642942	0.6936	0.646594	0.652581	0.583015	0.580448	0.424894	0.434271	0.54865	0.486269	0.615611	0.531686	0.504637	0.3564
			16034.4	15192.6	10011.1	26200.8	17492.3	26416.9	9878.83	14257.2	7591.42	11878.7	0.579843	0.583077	0.585351	0.571287	0.633511	0.633572	0.642275	0.693657	0.646546	0.652389	0.583141	0.580441	0.425531	0.435916	0.549571	0.486752	0.616976	0.532298	0.505406	0.357414
			16049.1	15205.3	10022.8	26233.6	17514.3	26449.7	9890.81	14276.4	7602.39	11896	0.579899	0.583265	0.585014	0.570506	0.633222	0.633624	0.641608	0.693714	0.646497	0.652197	0.583266	0.580434	0.426168	0.43756	0.550491	0.487236	0.618341	0.532909	0.506175	0.358428
			16063.7	15218	10034.6	26266.3	17536.3	26482.6	9902.79	14295.6	7613.36	11913.4	0.579955	0.583452	0.584677	0.569726	0.632934	0.633675	0.640942	0.693771	0.646449	0.652005	0.583391	0.580428	0.426805	0.439205	0.551411	0.487719	0.619706	0.533521	0.506944	0.359442
			16078.3	15230.7	10046.3	26299.1	17558.3	26515.5	9914.77	14314.7	7624.33	11930.8	0.580011	0.58364	0.58434	0.568946	0.632645	0.633727	0.640275	0.693827	0.646401	0.651813	0.583516	0.580421	0.427441	0.440849	0.552331	0.488202	0.62107	0.534132	0.507713	0.360457
			16093	15243.4	10058.1	26331.8	17580.3	26548.4	9926.75	14333.9	7635.3	11948.2	0.580067	0.583827	0.584003	0.568165	0.632357	0.633779	0.639608	0.693884	0.646353	0.651621	0.583641	0.580414	0.428078	0.442493	0.553251	0.488685	0.622435	0.534743	0.508482	0.361471
			16107.6	15256.2	10069.8	26364.6	17602.3	26581.3	9938.73	14353.1	7646.27	11965.6	0.580122	0.584014	0.583665	0.567385	0.632068	0.63383	0.638942	0.693941	0.646305	0.65143	0.583766	0.580408	0.428715	0.444138	0.554171	0.489169	0.6238	0.535355	0.50925	0.362485
			16122.3	15268.9	10081.5	26397.3	17624.3	26614.1	9950.7	14372.3	7657.24	11983	0.580178	0.584202	0.583328	0.566604	0.63178	0.633882	0.638275	0.693998	0.646256	0.651238	0.583892	0.580401	0.429351	0.445782	0.555091	0.489652	0.625165	0.535966	0.510019	0.363499
			16136.9	15281.6	10093.3	26430	17646.3	26647	9962.68	14391.5	7668.21	12000.4	0.580234	0.584389	0.582991	0.565824	0.631491	0.633934	0.637608	0.694055	0.646208	0.651046	0.584017	0.580394	0.429988	0.447426	0.556011	0.490135	0.62653	0.536578	0.510788	0.364513
			16151.6	15294.3	10105	26462.8	17668.3	26679.9	9974.66	14410.7	7679.18	12017.7	0.58029	0.584577	0.582654	0.565044	0.631202	0.633985	0.636941	0.694111	0.64616	0.650854	0.584142	0.580388	0.430625	0.449071	0.556931	0.490619	0.627895	0.537189	0.511557	0.365528
			16166.2	15307	10116.8	26495.5	17690.2	26712.8	9986.64	14429.8	7690.15	12035.1	0.580346	0.584764	0.582317	0.564263	0.630914	0.634037	0.636275	0.694168	0.646112	0.650662	0.584267	0.580381	0.431261	0.450715	0.557851	0.491102	0.62926	0.537801	0.512326	0.366542
			16180.9	15319.7	10128.5	26528.3	17712.2	26745.7	9998.62	14449	7701.12	12052.5	0.580402	0.584952	0.581979	0.563483	0.630625	0.634089	0.635608	0.694225	0.646064	0.65047	0.584392	0.580374	0.431898	0.452359	0.558771	0.491585	0.630625	0.538412	0.513095	0.367556
			16195.5	15332.4	10140.3	26561	17734.2	26778.5	10010.6	14468.2	7712.09	12069.9	0.580458	0.585139	0.581642	0.562703	0.630337	0.63414	0.634941	0.694282	0.646015	0.650279	0.584517	0.580367	0.432535	0.454004	0.559691	0.492068	0.631989	0.539024	0.513863	0.36857
			16210.2	15345.1	10152	26593.8	17756.2	26811.4	10022.6	14487.4	7723.06	12087.3	0.580513	0.585326	0.581305	0.561922	0.630048	0.634192	0.634274	0.694339	0.645967	0.650087	0.584643	0.580361	0.433171	0.455648	0.560611	0.492552	0.633354	0.539635	0.514632	0.369585
			16224.8	15357.8	10163.7	26626.5	17778.2	26844.3	10034.6	14506.6	7734.03	12104.7	0.580569	0.585514	0.580968	0.561142	0.629759	0.634244	0.633608	0.694395	0.645919	0.649895	0.584768	0.580354	0.433808	0.457292	0.561531	0.493035	0.634719	0.540247	0.515401	0.370599
			16239.5	15370.5	10175.5	26659.2	17800.2	26877.2	10046.5	14525.7	7745	12122.1	0.580625	0.585701	0.580631	0.560361	0.629471	0.634296	0.632941	0.694452	0.645871	0.649703	0.584893	0.580347	0.434445	0.458937	0.562451	0.493518	0.636084	0.540858	0.51617	0.371613
			16254.1	15383.2	10187.2	26692	17822.2	26910.1	10058.5	14544.9	7755.97	12139.4	0.580681	0.585889	0.580293	0.559581	0.629182	0.634347	0.632274	0.694509	0.645823	0.649511	0.585018	0.580341	0.435081	0.460581	0.563371	0.494002	0.637449	0.54147	0.516939	0.372627
			16268.8	15395.9	10199	26724.7	17844.2	26942.9	10070.5	14564.1	7766.94	12156.8	0.580737	0.586076	0.579956	0.558801	0.628894	0.634399	0.631607	0.694566	0.645774	0.649319	0.585143	0.580334	0.435718	0.462225	0.564291	0.494485	0.638814	0.542081	0.517708	0.373641
			16283.4	15408.6	10210.7	26757.5	17866.2	26975.8	10082.5	14583.3	7777.91	12174.2	0.580793	0.586264	0.579619	0.55802	0.628605	0.634451	0.630941	0.694623	0.645726	0.649128	0.585268	0.580327	0.436355	0.46387	0.565211	0.494968	0.640179	0.542693	0.518477	0.374656
			16298	15421.3	10222.4	26790.2	17888.1	27008.7	10094.5	14602.5	7788.88	12191.6	0.580848	0.586451	0.579282	0.55724	0.628317	0.634502	0.630274	0.694679	0.645678	0.648936	0.585394	0.580321	0.436991	0.465514	0.566131	0.495452	0.641544	0.543304	0.519245	0.37567
			16312.7	15434	10234.2	26823	17910.1	27041.6	10106.4	14621.6	7799.85	12209	0.580904	0.586639	0.578944	0.556459	0.628028	0.634554	0.629607	0.694736	0.64563	0.648744	0.585519	0.580314	0.437628	0.467158	0.567051	0.495935	0.642908	0.543916	0.520014	0.376684
			16327.3	15446.7	10245.9	26855.7	17932.1	27074.5	10118.4	14640.8	7810.82	12226.4	0.58096	0.586826	0.578607	0.555679	0.627739	0.634606	0.628941	0.694793	0.645582	0.648552	0.585644	0.580307	0.438265	0.468803	0.567971	0.496418	0.644273	0.544527	0.520783	0.377698
			16342	15459.4	10257.7	26888.5	17954.1	27107.3	10130.4	14660	7821.8	12243.8	0.581016	0.587013	0.57827	0.554899	0.627451	0.634657	0.628274	0.69485	0.645533	0.64836	0.585769	0.5803	0.438901	0.470447	0.568891	0.496901	0.645638	0.545139	0.521552	0.378712
			16356.6	15472.1	10269.4	26921.2	17976.1	27140.2	10142.4	14679.2	7832.77	12261.2	0.581072	0.587201	0.577933	0.554118	0.627162	0.634709	0.627607	0.694907	0.645485	0.648169	0.585894	0.580294	0.439538	0.472092	0.569811	0.497385	0.647003	0.54575	0.522321	0.379727
			16371.3	15484.8	10281.1	26953.9	17998.1	27173.1	10154.4	14698.4	7843.74	12278.5	0.581128	0.587388	0.577596	0.553338	0.626874	0.634761	0.62694	0.694964	0.645437	0.647977	0.586019	0.580287	0.440175	0.473736	0.570731	0.497868	0.648368	0.546361	0.52309	0.380741
			16385.9	15497.5	10292.9	26986.7	18020.1	27206	10166.3	14717.5	7854.71	12295.9	0.581184	0.587576	0.577258	0.552557	0.626585	0.634812	0.626274	0.69502	0.645389	0.647785	0.586145	0.58028	0.440811	0.47538	0.571651	0.498351	0.649733	0.546973	0.523858	0.381755
			16400.6	15510.2	10304.6	27019.4	18042.1	27238.8	10178.3	14736.7	7865.68	12313.3	0.581239	0.587763	0.576921	0.551777	0.626296	0.634864	0.625607	0.695077	0.645341	0.647593	0.58627	0.580274	0.441448	0.477025	0.572571	0.498835	0.651098	0.547584	0.524627	0.382769
			16415.2	15522.9	10316.4	27052.2	18064	27271.7	10190.3	14755.9	7876.65	12330.7	0.581295	0.587951	0.576584	0.550997	0.626008	0.634916	0.62494	0.695134	0.645292	0.647401	0.586395	0.580267	0.442085	0.478669	0.573492	0.499318	0.652462	0.548196	0.525396	0.383784
			16429.9	15535.6	10328.1	27084.9	18086	27304.6	10202.3	14775.1	7887.62	12348.1	0.581351	0.588138	0.576247	0.550216	0.625719	0.634967	0.624273	0.695191	0.645244	0.647209	0.58652	0.58026	0.442722	0.480313	0.574412	0.499801	0.653827	0.548807	0.526165	0.384798
			16444.5	15548.4	10339.9	27117.7	18108	27337.5	10214.3	14794.3	7898.59	12365.5	0.581407	0.588326	0.57591	0.549436	0.625431	0.635019	0.623607	0.695248	0.645196	0.647018	0.586645	0.580254	0.443358	0.481958	0.575332	0.500285	0.655192	0.549419	0.526934	0.385812
			16459.2	15561.1	10351.6	27150.4	18130	27370.4	10226.2	14813.4	7909.56	12382.9	0.581463	0.588513	0.575572	0.548656	0.625142	0.635071	0.62294	0.695304	0.645148	0.646826	0.58677	0.580247	0.443995	0.483602	0.576252	0.500768	0.656557	0.55003	0.527703	0.386826
			16473.8	15573.8	10363.3	27183.1	18152	27403.2	10238.2	14832.6	7920.53	12400.2	0.581519	0.5887	0.575235	0.547875	0.624854	0.635122	0.622273	0.695361	0.6451	0.646634	0.586896	0.58024	0.444632	0.485246	0.577172	0.501251	0.657922	0.550642	0.528471	0.38784
			16488.4	15586.5	10375.1	27215.9	18174	27436.1	10250.2	14851.8	7931.5	12417.6	0.581575	0.588888	0.574898	0.547095	0.624565	0.635174	0.621606	0.695418	0.645051	0.646442	0.587021	0.580234	0.445268	0.486891	0.578092	0.501734	0.659287	0.551253	0.52924	0.388855
			16503.1	15599.2	10386.8	27248.6	18196	27469	10262.2	14871	7942.47	12435	0.58163	0.589075	0.574561	0.546314	0.624276	0.635226	0.62094	0.695475	0.645003	0.64625	0.587146	0.580227	0.445905	0.488535	0.579012	0.502218	0.660652	0.551865	0.530009	0.389869
			16517.7	15611.9	10398.6	27281.4	18218	27501.9	10274.2	14890.2	7953.44	12452.4	0.581686	0.589263	0.574224	0.545534	0.623988	0.635277	0.620273	0.695532	0.644955	0.646058	0.587271	0.58022	0.446542	0.490179	0.579932	0.502701	0.662017	0.552476	0.530778	0.390883
			16532.4	15624.6	10410.3	27314.1	18240	27534.8	10286.1	14909.3	7964.41	12469.8	0.581742	0.58945	0.573886	0.544754	0.623699	0.635329	0.619606	0.695588	0.644907	0.645867	0.587396	0.580213	0.447178	0.491824	0.580852	0.503184	0.663381	0.553088	0.531547	0.391897
			16547	15637.3	10422	27346.9	18261.9	27567.6	10298.1	14928.5	7975.38	12487.2	0.581798	0.589638	0.573549	0.543973	0.623411	0.635381	0.61894	0.695645	0.644859	0.645675	0.587521	0.580207	0.447815	0.493468	0.581772	0.503668	0.664746	0.553699	0.532316	0.392911
			16561.7	15650	10433.8	27379.6	18283.9	27600.5	10310.1	14947.7	7986.35	12504.6	0.581854	0.589825	0.573212	0.543193	0.623122	0.635432	0.618273	0.695702	0.64481	0.645483	0.587647	0.5802	0.448452	0.495112	0.582692	0.504151	0.666111	0.554311	0.533084	0.393926
			16576.3	15662.7	10445.5	27412.4	18305.9	27633.4	10322.1	14966.9	7997.32	12522	0.58191	0.590012	0.572875	0.542412	0.622833	0.635484	0.617606	0.695759	0.644762	0.645291	0.587772	0.580193	0.449088	0.496757	0.583612	0.504634	0.667476	0.554922	0.533853	0.39494
			16591	15675.4	10457.3	27445.1	18327.9	27666.3	10334.1	14986.1	8008.29	12539.3	0.581966	0.5902	0.572538	0.541632	0.622545	0.635536	0.616939	0.695816	0.644714	0.645099	0.587897	0.580187	0.449725	0.498401	0.584532	0.505117	0.668841	0.555534	0.534622	0.395954
			16605.6	15688.1	10469	27477.8	18349.9	27699.2	10346	15005.3	8019.26	12556.7	0.582021	0.590387	0.5722	0.540852	0.622256	0.635587	0.616273	0.695872	0.644666	0.644907	0.588022	0.58018	0.450362	0.500046	0.585452	0.505601	0.670206	0.556145	0.535391	0.396968
			16620.3	15700.8	10480.7	27510.6	18371.9	27732	10358	15024.4	8030.23	12574.1	0.582077	0.590575	0.571863	0.540071	0.621968	0.635639	0.615606	0.695929	0.644618	0.644716	0.588147	0.580173	0.450998	0.50169	0.586372	0.506084	0.671571	0.556757	0.53616	0.397983
			16634.9	15713.5	10492.5	27543.3	18393.9	27764.9	10370	15043.6	8041.2	12591.5	0.582133	0.590762	0.571526	0.539291	0.621679	0.635691	0.614939	0.695986	0.644569	0.644524	0.588272	0.580167	0.451635	0.503334	0.587292	0.506567	0.672936	0.557368	0.536929	0.398997
			16649.6	15726.2	10504.2	27576.1	18415.9	27797.8	10382	15062.8	8052.17	12608.9	0.582189	0.59095	0.571189	0.538511	0.621391	0.635742	0.614272	0.696043	0.644521	0.644332	0.588398	0.58016	0.452272	0.504979	0.588212	0.507051	0.6743	0.557979	0.537698	0.400011
			16664.2	15738.9	10516	27608.8	18437.9	27830.7	10394	15082	8063.14	12626.3	0.582245	0.591137	0.570852	0.53773	0.621102	0.635794	0.613606	0.6961	0.644473	0.64414	0.588523	0.580153	0.452908	0.506623	0.589132	0.507534	0.675665	0.558591	0.538466	0.401025
			16678.9	15751.6	10527.7	27641.6	18459.8	27863.5	10405.9	15101.2	8074.11	12643.7	0.582301	0.591325	0.570514	0.53695	0.620813	0.635846	0.612939	0.696156	0.644425	0.643948	0.588648	0.580147	0.453545	0.508267	0.590052	0.508017	0.67703	0.559202	0.539235	0.402039
			16693.5	15764.3	10539.5	27674.3	18481.8	27896.4	10417.9	15120.3	8085.08	12661	0.582357	0.591512	0.570177	0.536169	0.620525	0.635897	0.612272	0.696213	0.644377	0.643756	0.588773	0.58014	0.454182	0.509912	0.590972	0.508501	0.678395	0.559814	0.540004	0.403054
			16708.1	15777	10551.2	27707	18503.8	27929.3	10429.9	15139.5	8096.05	12678.4	0.582412	0.591699	0.56984	0.535389	0.620236	0.635949	0.611605	0.69627	0.644328	0.643565	0.588898	0.580133	0.454818	0.511556	0.591892	0.508984	0.67976	0.560425	0.540773	0.404068
			16722.8	15789.7	10562.9	27739.8	18525.8	27962.2	10441.9	15158.7	8107.02	12695.8	0.582468	0.591887	0.569503	0.534609	0.619948	0.636001	0.610939	0.696327	0.64428	0.643373	0.589023	0.580126	0.455455	0.5132	0.592812	0.509467	0.681125	0.561037	0.541542	0.405082
			16737.4	15802.4	10574.7	27772.5	18547.8	27995.1	10453.9	15177.9	8117.99	12713.2	0.582524	0.592074	0.569166	0.533828	0.619659	0.636052	0.610272	0.696384	0.644232	0.643181	0.589149	0.58012	0.456092	0.514845	0.593732	0.50995	0.68249	0.561648	0.542311	0.406096
			16752.1	15815.1	10586.4	27805.3	18569.8	28027.9	10465.8	15197.1	8128.96	12730.6	0.58258	0.592262	0.568828	0.533048	0.61937	0.636104	0.609605	0.696441	0.644184	0.642989	0.589274	0.580113	0.456729	0.516489	0.594652	0.510434	0.683855	0.56226	0.543079	0.40711
			16766.7	15827.8	10598.2	27838	18591.8	28060.8	10477.8	15216.2	8139.93	12748	0.582636	0.592449	0.568491	0.532267	0.619082	0.636156	0.608939	0.696497	0.644136	0.642797	0.589399	0.580106	0.457365	0.518133	0.595572	0.510917	0.685219	0.562871	0.543848	0.408125
			16781.4	15840.5	10609.9	27870.8	18613.8	28093.7	10489.8	15235.4	8150.9	12765.4	0.582692	0.592637	0.568154	0.531487	0.618793	0.636207	0.608272	0.696554	0.644087	0.642605	0.589524	0.5801	0.458002	0.519778	0.596492	0.5114	0.686584	0.563483	0.544617	0.409139
			16796	15853.3	10621.6	27903.5	18635.7	28126.6	10501.8	15254.6	8161.87	12782.8	0.582747	0.592824	0.567817	0.530707	0.618505	0.636259	0.607605	0.696611	0.644039	0.642414	0.589649	0.580093	0.458639	0.521422	0.597413	0.511884	0.687949	0.564094	0.545386	0.410153
			16810.7	15866	10633.4	27936.3	18657.7	28159.5	10513.8	15273.8	8172.84	12800.1	0.582803	0.593012	0.56748	0.529926	0.618216	0.636311	0.606938	0.696668	0.643991	0.642222	0.589774	0.580086	0.459275	0.523066	0.598333	0.512367	0.689314	0.564706	0.546155	0.411167
			16825.3	15878.7	10645.1	27969	18679.7	28192.3	10525.7	15293	8183.81	12817.5	0.582859	0.593199	0.567142	0.529146	0.617928	0.636362	0.606272	0.696725	0.643943	0.64203	0.5899	0.58008	0.459912	0.524711	0.599253	0.51285	0.690679	0.565317	0.546924	0.412182
			16840	15891.4	10656.9	28001.7	18701.7	28225.2	10537.7	15312.1	8194.78	12834.9	0.582915	0.593386	0.566805	0.528365	0.617639	0.636414	0.605605	0.696781	0.643895	0.641838	0.590025	0.580073	0.460549	0.526355	0.600173	0.513333	0.692044	0.565929	0.547692	0.413196
			16854.6	15904.1	10668.6	28034.5	18723.7	28258.1	10549.7	15331.3	8205.75	12852.3	0.582971	0.593574	0.566468	0.527585	0.61735	0.636466	0.604938	0.696838	0.643846	0.641646	0.59015	0.580066	0.461185	0.527999	0.601093	0.513817	0.693409	0.56654	0.548461	0.41421
			16869.3	15916.8	10680.4	28067.2	18745.7	28291	10561.7	15350.5	8216.72	12869.7	0.583027	0.593761	0.566131	0.526805	0.617062	0.636518	0.604271	0.696895	0.643798	0.641455	0.590275	0.580059	0.461822	0.529644	0.602013	0.5143	0.694773	0.567152	0.54923	0.415224
			minus 2 std trajectory
			'left-hand presses'	'right-hand presses'	'saccades'	'action observation'	'divided atttention (left)'	'divided attention (right)'	'narrative'	'word comprehension'	'verbal fluency'	'autobiographical recall'	'GMD left-hand presses'	'GMD right-hand presses'	'GMD saccades'	'GMD action observation'	'GMD divided atttention (left)'	'GMD divided attention (right)'	'GMD narrative'	'GMD word comprehension'	'GMD verbal fluency'	'GMD autobiographical recall'	'WMD left-hand presses'	'WMD right-hand presses'	'WMD saccades'	'WMD action observation'	'WMD divided atttention (left)'	'WMD divided attention (right)'	'WMD narrative'	'WMD word comprehension'	'WMD verbal fluency'	'WMD autobiographical recall'
			10405.8	9999.85	6532.66	17448	11211.3	16931.6	6032.41	8623.21	4691.8	7562.04	0.332996	0.319521	0.361887	0.375993	0.389484	0.408798	0.324697	0.354766	0.382649	0.429517	0.305165	0.303354	0.138668	0.0614721	0.205994	0.207787	0.176196	0.12835	0.160362	0.0343716
			10420.4	10012.6	6544.4	17480.8	11233.2	16964.5	6044.39	8642.39	4702.77	7579.42	0.333052	0.319709	0.36155	0.375213	0.389195	0.408849	0.32403	0.354823	0.382601	0.429326	0.30529	0.303347	0.139305	0.0631164	0.206914	0.20827	0.177561	0.128961	0.161131	0.0353858
			10435.1	10025.3	6556.14	17513.5	11255.2	16997.4	6056.37	8661.57	4713.74	7596.81	0.333108	0.319896	0.361213	0.374432	0.388906	0.408901	0.323363	0.35488	0.382553	0.429134	0.305415	0.30334	0.139942	0.0647608	0.207834	0.208754	0.178926	0.129573	0.161899	0.0364
			10449.7	10038	6567.88	17546.2	11277.2	17030.3	6068.35	8680.75	4724.71	7614.2	0.333164	0.320084	0.360875	0.373652	0.388618	0.408953	0.322697	0.354936	0.382504	0.428942	0.305541	0.303333	0.140578	0.0664051	0.208754	0.209237	0.180291	0.130184	0.162668	0.0374142
			10464.3	10050.7	6579.62	17579	11299.2	17063.1	6080.33	8699.93	4735.68	7631.58	0.333219	0.320271	0.360538	0.372871	0.388329	0.409004	0.32203	0.354993	0.382456	0.42875	0.305666	0.303327	0.141215	0.0680495	0.209674	0.20972	0.181656	0.130796	0.163437	0.0384285
			10479	10063.4	6591.36	17611.7	11321.2	17096	6092.31	8719.11	4746.65	7648.97	0.333275	0.320459	0.360201	0.372091	0.388041	0.409056	0.321363	0.35505	0.382408	0.428558	0.305791	0.30332	0.141852	0.0696938	0.210594	0.210204	0.183021	0.131407	0.164206	0.0394427
			10493.6	10076.1	6603.1	17644.5	11343.2	17128.9	6104.29	8738.29	4757.62	7666.36	0.333331	0.320646	0.359864	0.371311	0.387752	0.409108	0.320697	0.355107	0.38236	0.428367	0.305916	0.303313	0.142488	0.0713382	0.211514	0.210687	0.184385	0.132019	0.164975	0.0404569
			10508.3	10088.8	6614.84	17677.2	11365.2	17161.8	6116.27	8757.47	4768.59	7683.74	0.333387	0.320833	0.359527	0.37053	0.387463	0.409159	0.32003	0.355164	0.382312	0.428175	0.306041	0.303307	0.143125	0.0729825	0.212434	0.21117	0.18575	0.13263	0.165744	0.0414711
			10522.9	10101.5	6626.59	17710	11387.2	17194.7	6128.25	8776.65	4779.56	7701.13	0.333443	0.321021	0.359189	0.36975	0.387175	0.409211	0.319363	0.35522	0.382263	0.427983	0.306166	0.3033	0.143762	0.0746269	0.213354	0.211654	0.187115	0.133242	0.166512	0.0424853
			10537.6	10114.2	6638.33	17742.7	11409.2	17227.5	6140.23	8795.83	4790.53	7718.52	0.333499	0.321208	0.358852	0.368969	0.386886	0.409263	0.318696	0.355277	0.382215	0.427791	0.306292	0.303293	0.144398	0.0762712	0.214275	0.212137	0.18848	0.133853	0.167281	0.0434995
			10552.2	10126.9	6650.07	17775.5	11431.1	17260.4	6152.21	8815.01	4801.5	7735.9	0.333555	0.321396	0.358515	0.368189	0.386598	0.409315	0.31803	0.355334	0.382167	0.427599	0.306417	0.303287	0.145035	0.0779156	0.215195	0.21262	0.189845	0.134465	0.16805	0.0445137
			10566.9	10139.6	6661.81	17808.2	11453.1	17293.3	6164.19	8834.19	4812.47	7753.29	0.33361	0.321583	0.358178	0.367409	0.386309	0.409366	0.317363	0.355391	0.382119	0.427407	0.306542	0.30328	0.145672	0.0795599	0.216115	0.213103	0.19121	0.135076	0.168819	0.045528
			10581.5	10152.3	6673.55	17840.9	11475.1	17326.2	6176.17	8853.38	4823.44	7770.68	0.333666	0.321771	0.357841	0.366628	0.386021	0.409418	0.316696	0.355448	0.382071	0.427216	0.306667	0.303273	0.146308	0.0812043	0.217035	0.213587	0.192575	0.135688	0.169588	0.0465422
			10596.2	10165	6685.29	17873.7	11497.1	17359.1	6188.15	8872.56	4834.41	7788.06	0.333722	0.321958	0.357503	0.365848	0.385732	0.40947	0.316029	0.355504	0.382022	0.427024	0.306792	0.303266	0.146945	0.0828486	0.217955	0.21407	0.193939	0.136299	0.170357	0.0475564
			10610.8	10177.7	6697.03	17906.4	11519.1	17391.9	6200.13	8891.74	4845.38	7805.45	0.333778	0.322146	0.357166	0.365068	0.385443	0.409521	0.315363	0.355561	0.381974	0.426832	0.306917	0.30326	0.147582	0.084493	0.218875	0.214553	0.195304	0.13691	0.171126	0.0485706
			10625.5	10190.4	6708.77	17939.2	11541.1	17424.8	6212.11	8910.92	4856.35	7822.84	0.333834	0.322333	0.356829	0.364287	0.385155	0.409573	0.314696	0.355618	0.381926	0.42664	0.307043	0.303253	0.148218	0.0861373	0.219795	0.215037	0.196669	0.137522	0.171894	0.0495848
			10640.1	10203.1	6720.52	17971.9	11563.1	17457.7	6224.09	8930.1	4867.32	7840.22	0.33389	0.32252	0.356492	0.363507	0.384866	0.409625	0.314029	0.355675	0.381878	0.426448	0.307168	0.303246	0.148855	0.0877817	0.220715	0.21552	0.198034	0.138133	0.172663	0.050599
			10654.8	10215.8	6732.26	18004.7	11585.1	17490.6	6236.07	8949.28	4878.29	7857.61	0.333946	0.322708	0.356155	0.362726	0.384578	0.409676	0.313362	0.355732	0.38183	0.426256	0.307293	0.30324	0.149492	0.089426	0.221635	0.216003	0.199399	0.138745	0.173432	0.0516132
			10669.4	10228.5	6744	18037.4	11607.1	17523.5	6248.05	8968.46	4889.26	7875	0.334001	0.322895	0.355817	0.361946	0.384289	0.409728	0.312696	0.355789	0.381781	0.426065	0.307418	0.303233	0.150129	0.0910704	0.222555	0.216487	0.200764	0.139356	0.174201	0.0526275
			10684	10241.2	6755.74	18070.1	11629	17556.3	6260.03	8987.64	4900.23	7892.38	0.334057	0.323083	0.35548	0.361166	0.384	0.40978	0.312029	0.355845	0.381733	0.425873	0.307543	0.303226	0.150765	0.0927147	0.223475	0.21697	0.202129	0.139968	0.17497	0.0536417
			10698.7	10253.9	6767.48	18102.9	11651	17589.2	6272.01	9006.82	4911.2	7909.77	0.334113	0.32327	0.355143	0.360385	0.383712	0.409831	0.311362	0.355902	0.381685	0.425681	0.307668	0.30322	0.151402	0.0943591	0.224395	0.217453	0.203494	0.140579	0.175739	0.0546559
			10713.3	10266.6	6779.22	18135.6	11673	17622.1	6283.99	9026	4922.17	7927.16	0.334169	0.323458	0.354806	0.359605	0.383423	0.409883	0.310696	0.355959	0.381637	0.425489	0.307794	0.303213	0.152039	0.0960034	0.225315	0.217936	0.204858	0.141191	0.176507	0.0556701
			10728	10279.3	6790.96	18168.4	11695	17655	6295.97	9045.18	4933.14	7944.54	0.334225	0.323645	0.354468	0.358824	0.383135	0.409935	0.310029	0.356016	0.381589	0.425297	0.307919	0.303206	0.152675	0.0976478	0.226235	0.21842	0.206223	0.141802	0.177276	0.0566843
			10742.6	10292.1	6802.7	18201.1	11717	17687.8	6307.95	9064.36	4944.11	7961.93	0.334281	0.323833	0.354131	0.358044	0.382846	0.409986	0.309362	0.356073	0.38154	0.425105	0.308044	0.3032	0.153312	0.0992921	0.227155	0.218903	0.207588	0.142414	0.178045	0.0576985
			10757.3	10304.8	6814.45	18233.9	11739	17720.7	6319.93	9083.54	4955.08	7979.32	0.334337	0.32402	0.353794	0.357264	0.382558	0.410038	0.308695	0.356129	0.381492	0.424914	0.308169	0.303193	0.153949	0.100936	0.228075	0.219386	0.208953	0.143025	0.178814	0.0587128
			10771.9	10317.5	6826.19	18266.6	11761	17753.6	6331.91	9102.72	4966.05	7996.7	0.334392	0.324207	0.353457	0.356483	0.382269	0.41009	0.308029	0.356186	0.381444	0.424722	0.308294	0.303186	0.154585	0.102581	0.228995	0.21987	0.210318	0.143637	0.179583	0.059727
			10786.6	10330.2	6837.93	18299.4	11783	17786.5	6343.89	9121.9	4977.02	8014.09	0.334448	0.324395	0.35312	0.355703	0.38198	0.410141	0.307362	0.356243	0.381396	0.42453	0.308419	0.303179	0.155222	0.104225	0.229915	0.220353	0.211683	0.144248	0.180352	0.0607412
			10801.2	10342.9	6849.67	18332.1	11804.9	17819.4	6355.87	9141.09	4987.99	8031.48	0.334504	0.324582	0.352782	0.354923	0.381692	0.410193	0.306695	0.3563	0.381348	0.424338	0.308545	0.303173	0.155859	0.10587	0.230835	0.220836	0.213048	0.14486	0.18112	0.0617554
			10815.9	10355.6	6861.41	18364.8	11826.9	17852.2	6367.85	9160.27	4998.96	8048.86	0.33456	0.32477	0.352445	0.354142	0.381403	0.410245	0.306028	0.356357	0.381299	0.424146	0.30867	0.303166	0.156495	0.107514	0.231755	0.221319	0.214413	0.145471	0.181889	0.0627696
			10830.5	10368.3	6873.15	18397.6	11848.9	17885.1	6379.83	9179.45	5009.93	8066.25	0.334616	0.324957	0.352108	0.353362	0.381115	0.410296	0.305362	0.356413	0.381251	0.423954	0.308795	0.303159	0.157132	0.109158	0.232675	0.221803	0.215777	0.146083	0.182658	0.0637838
			10845.2	10381	6884.89	18430.3	11870.9	17918	6391.81	9198.63	5020.9	8083.64	0.334672	0.325145	0.351771	0.352581	0.380826	0.410348	0.304695	0.35647	0.381203	0.423763	0.30892	0.303153	0.157769	0.110803	0.233595	0.222286	0.217142	0.146694	0.183427	0.064798
			10859.8	10393.7	6896.63	18463.1	11892.9	17950.9	6403.79	9217.81	5031.87	8101.02	0.334728	0.325332	0.351434	0.351801	0.380537	0.4104	0.304028	0.356527	0.381155	0.423571	0.309045	0.303146	0.158405	0.112447	0.234515	0.222769	0.218507	0.147306	0.184196	0.0658123
			10874.4	10406.4	6908.38	18495.8	11914.9	17983.8	6415.77	9236.99	5042.84	8118.41	0.334783	0.325519	0.351096	0.351021	0.380249	0.410451	0.303361	0.356584	0.381106	0.423379	0.30917	0.303139	0.159042	0.114091	0.235435	0.223253	0.219872	0.147917	0.184965	0.0668265
			10889.1	10419.1	6920.12	18528.6	11936.9	18016.6	6427.75	9256.17	5053.81	8135.8	0.334839	0.325707	0.350759	0.35024	0.37996	0.410503	0.302695	0.356641	0.381058	0.423187	0.309296	0.303133	0.159679	0.115736	0.236355	0.223736	0.221237	0.148528	0.185733	0.0678407
			10903.7	10431.8	6931.86	18561.3	11958.9	18049.5	6439.73	9275.35	5064.78	8153.18	0.334895	0.325894	0.350422	0.34946	0.379672	0.410555	0.302028	0.356697	0.38101	0.422995	0.309421	0.303126	0.160315	0.11738	0.237275	0.224219	0.222602	0.14914	0.186502	0.0688549
			10918.4	10444.5	6943.6	18594	11980.9	18082.4	6451.71	9294.53	5075.75	8170.57	0.334951	0.326082	0.350085	0.348679	0.379383	0.410606	0.301361	0.356754	0.380962	0.422803	0.309546	0.303119	0.160952	0.119024	0.238196	0.224703	0.223967	0.149751	0.187271	0.0698691
			10933	10457.2	6955.34	18626.8	12002.8	18115.3	6463.69	9313.71	5086.72	8187.96	0.335007	0.326269	0.349748	0.347899	0.379095	0.410658	0.300695	0.356811	0.380914	0.422612	0.309671	0.303112	0.161589	0.120669	0.239116	0.225186	0.225332	0.150363	0.18804	0.0708833
			10947.7	10469.9	6967.08	18659.5	12024.8	18148.2	6475.67	9332.89	5097.69	8205.34	0.335063	0.326457	0.34941	0.347119	0.378806	0.41071	0.300028	0.356868	0.380865	0.42242	0.309796	0.303106	0.162225	0.122313	0.240036	0.225669	0.226696	0.150974	0.188809	0.0718975
			10962.3	10482.6	6978.82	18692.3	12046.8	18181	6487.65	9352.07	5108.67	8222.73	0.335118	0.326644	0.349073	0.346338	0.378517	0.410761	0.299361	0.356925	0.380817	0.422228	0.309921	0.303099	0.162862	0.123957	0.240956	0.226152	0.228061	0.151586	0.189578	0.0729118
			10977	10495.3	6990.56	18725	12068.8	18213.9	6499.63	9371.25	5119.64	8240.12	0.335174	0.326832	0.348736	0.345558	0.378229	0.410813	0.298694	0.356981	0.380769	0.422036	0.310047	0.303092	0.163499	0.125602	0.241876	0.226636	0.229426	0.152197	0.190347	0.073926
			10991.6	10508	7002.31	18757.8	12090.8	18246.8	6511.61	9390.43	5130.61	8257.5	0.33523	0.327019	0.348399	0.344777	0.37794	0.410865	0.298028	0.357038	0.380721	0.421844	0.310172	0.303086	0.164135	0.127246	0.242796	0.227119	0.230791	0.152809	0.191115	0.0749402
			11006.3	10520.7	7014.05	18790.5	12112.8	18279.7	6523.59	9409.61	5141.58	8274.89	0.335286	0.327206	0.348062	0.343997	0.377652	0.410916	0.297361	0.357095	0.380673	0.421653	0.310297	0.303079	0.164772	0.12889	0.243716	0.227602	0.232156	0.15342	0.191884	0.0759544
			11020.9	10533.4	7025.79	18823.3	12134.8	18312.6	6535.57	9428.79	5152.55	8292.28	0.335342	0.327394	0.347724	0.343217	0.377363	0.410968	0.296694	0.357152	0.380624	0.421461	0.310422	0.303072	0.165409	0.130535	0.244636	0.228086	0.233521	0.154032	0.192653	0.0769686
			11035.6	10546.1	7037.53	18856	12156.8	18345.4	6547.55	9447.98	5163.52	8309.66	0.335398	0.327581	0.347387	0.342436	0.377074	0.41102	0.296027	0.357209	0.380576	0.421269	0.310547	0.303066	0.166046	0.132179	0.245556	0.228569	0.234886	0.154643	0.193422	0.0779828
			11050.2	10558.8	7049.27	18888.7	12178.8	18378.3	6559.53	9467.16	5174.49	8327.05	0.335454	0.327769	0.34705	0.341656	0.376786	0.411071	0.295361	0.357266	0.380528	0.421077	0.310672	0.303059	0.166682	0.133824	0.246476	0.229052	0.23625	0.155255	0.194191	0.0789971
			11064.9	10571.5	7061.01	18921.5	12200.7	18411.2	6571.51	9486.34	5185.46	8344.43	0.335509	0.327956	0.346713	0.340876	0.376497	0.411123	0.294694	0.357322	0.38048	0.420885	0.310798	0.303052	0.167319	0.135468	0.247396	0.229535	0.237615	0.155866	0.19496	0.0800113
			11079.5	10584.3	7072.75	18954.2	12222.7	18444.1	6583.49	9505.52	5196.43	8361.82	0.335565	0.328144	0.346376	0.340095	0.376209	0.411175	0.294027	0.357379	0.380432	0.420693	0.310923	0.303046	0.167956	0.137112	0.248316	0.230019	0.23898	0.156478	0.195728	0.0810255
			11094.1	10597	7084.49	18987	12244.7	18476.9	6595.47	9524.7	5207.4	8379.21	0.335621	0.328331	0.346038	0.339315	0.37592	0.411226	0.29336	0.357436	0.380383	0.420502	0.311048	0.303039	0.168592	0.138757	0.249236	0.230502	0.240345	0.157089	0.196497	0.0820397
			11108.8	10609.7	7096.24	19019.7	12266.7	18509.8	6607.45	9543.88	5218.37	8396.59	0.335677	0.328519	0.345701	0.338534	0.375632	0.411278	0.292694	0.357493	0.380335	0.42031	0.311173	0.303032	0.169229	0.140401	0.250156	0.230985	0.24171	0.157701	0.197266	0.0830539
			11123.4	10622.4	7107.98	19052.5	12288.7	18542.7	6619.43	9563.06	5229.34	8413.98	0.335733	0.328706	0.345364	0.337754	0.375343	0.41133	0.292027	0.35755	0.380287	0.420118	0.311298	0.303025	0.169866	0.142045	0.251076	0.231469	0.243075	0.158312	0.198035	0.0840681
			11138.1	10635.1	7119.72	19085.2	12310.7	18575.6	6631.41	9582.24	5240.31	8431.37	0.335789	0.328893	0.345027	0.336974	0.375054	0.411382	0.29136	0.357606	0.380239	0.419926	0.311423	0.303019	0.170502	0.14369	0.251996	0.231952	0.24444	0.158923	0.198804	0.0850823
			11152.7	10647.8	7131.46	19117.9	12332.7	18608.5	6643.39	9601.42	5251.28	8448.75	0.335845	0.329081	0.34469	0.336193	0.374766	0.411433	0.290694	0.357663	0.380191	0.419734	0.311549	0.303012	0.171139	0.145334	0.252916	0.232435	0.245805	0.159535	0.199573	0.0860966
			11167.4	10660.5	7143.2	19150.7	12354.7	18641.3	6655.37	9620.6	5262.25	8466.14	0.3359	0.329268	0.344352	0.335413	0.374477	0.411485	0.290027	0.35772	0.380142	0.419542	0.311674	0.303005	0.171776	0.146978	0.253836	0.232919	0.247169	0.160146	0.200341	0.0871108
			11182	10673.2	7154.94	19183.4	12376.6	18674.2	6667.35	9639.78	5273.22	8483.53	0.335956	0.329456	0.344015	0.334632	0.374189	0.411537	0.28936	0.357777	0.380094	0.419351	0.311799	0.302999	0.172412	0.148623	0.254756	0.233402	0.248534	0.160758	0.20111	0.088125
			11196.7	10685.9	7166.68	19216.2	12398.6	18707.1	6679.33	9658.96	5284.19	8500.91	0.336012	0.329643	0.343678	0.333852	0.3739	0.411588	0.288693	0.357834	0.380046	0.419159	0.311924	0.302992	0.173049	0.150267	0.255676	0.233885	0.249899	0.161369	0.201879	0.0891392
			11211.3	10698.6	7178.42	19248.9	12420.6	18740	6691.31	9678.14	5295.16	8518.3	0.336068	0.329831	0.343341	0.333072	0.373611	0.41164	0.288027	0.35789	0.379998	0.418967	0.312049	0.302985	0.173686	0.151911	0.256596	0.234368	0.251264	0.161981	0.202648	0.0901534
			11226	10711.3	7190.17	19281.7	12442.6	18772.9	6703.29	9697.32	5306.13	8535.69	0.336124	0.330018	0.343004	0.332291	0.373323	0.411692	0.28736	0.357947	0.37995	0.418775	0.312174	0.302979	0.174322	0.153556	0.257516	0.234852	0.252629	0.162592	0.203417	0.0911676
			11240.6	10724	7201.91	19314.4	12464.6	18805.7	6715.27	9716.5	5317.1	8553.07	0.33618	0.330205	0.342666	0.331511	0.373034	0.411743	0.286693	0.358004	0.379901	0.418583	0.3123	0.302972	0.174959	0.1552	0.258436	0.235335	0.253994	0.163204	0.204186	0.0921818
			11255.3	10736.7	7213.65	19347.2	12486.6	18838.6	6727.25	9735.68	5328.07	8570.46	0.336236	0.330393	0.342329	0.330731	0.372746	0.411795	0.286026	0.358061	0.379853	0.418391	0.312425	0.302965	0.175596	0.156844	0.259356	0.235818	0.255359	0.163815	0.204954	0.0931961
			11269.9	10749.4	7225.39	19379.9	12508.6	18871.5	6739.23	9754.87	5339.04	8587.85	0.336291	0.33058	0.341992	0.32995	0.372457	0.411847	0.28536	0.358118	0.379805	0.4182	0.31255	0.302959	0.176232	0.158489	0.260276	0.236302	0.256724	0.164427	0.205723	0.0942103
			11284.6	10762.1	7237.13	19412.6	12530.6	18904.4	6751.21	9774.05	5350.01	8605.23	0.336347	0.330768	0.341655	0.32917	0.372169	0.411898	0.284693	0.358174	0.379757	0.418008	0.312675	0.302952	0.176869	0.160133	0.261196	0.236785	0.258088	0.165038	0.206492	0.0952245
			11299.2	10774.8	7248.87	19445.4	12552.6	18937.3	6763.19	9793.23	5360.98	8622.62	0.336403	0.330955	0.341318	0.328389	0.37188	0.41195	0.284026	0.358231	0.379709	0.417816	0.3128	0.302945	0.177506	0.161778	0.262117	0.237268	0.259453	0.16565	0.207261	0.0962387
			11313.8	10787.5	7260.61	19478.1	12574.5	18970.1	6775.17	9812.41	5371.95	8640.01	0.336459	0.331143	0.34098	0.327609	0.371591	0.412002	0.283359	0.358288	0.37966	0.417624	0.312925	0.302938	0.178142	0.163422	0.263037	0.237752	0.260818	0.166261	0.20803	0.0972529
			11328.5	10800.2	7272.35	19510.9	12596.5	19003	6787.15	9831.59	5382.92	8657.39	0.336515	0.33133	0.340643	0.326829	0.371303	0.412053	0.282693	0.358345	0.379612	0.417432	0.313051	0.302932	0.178779	0.165066	0.263957	0.238235	0.262183	0.166873	0.208799	0.0982671
			11343.1	10812.9	7284.1	19543.6	12618.5	19035.9	6799.13	9850.77	5393.89	8674.78	0.336571	0.331518	0.340306	0.326048	0.371014	0.412105	0.282026	0.358402	0.379564	0.41724	0.313176	0.302925	0.179416	0.166711	0.264877	0.238718	0.263548	0.167484	0.209568	0.0992814
			11357.8	10825.6	7295.84	19576.4	12640.5	19068.8	6811.11	9869.95	5404.86	8692.17	0.336627	0.331705	0.339969	0.325268	0.370726	0.412157	0.281359	0.358458	0.379516	0.417049	0.313301	0.302918	0.180053	0.168355	0.265797	0.239201	0.264913	0.168096	0.210336	0.100296
			11372.4	10838.3	7307.58	19609.1	12662.5	19101.6	6823.09	9889.13	5415.83	8709.55	0.336682	0.331892	0.339631	0.324487	0.370437	0.412208	0.280693	0.358515	0.379468	0.416857	0.313426	0.302912	0.180689	0.169999	0.266717	0.239685	0.266278	0.168707	0.211105	0.10131
			11387.1	10851	7319.32	19641.8	12684.5	19134.5	6835.07	9908.31	5426.8	8726.94	0.336738	0.33208	0.339294	0.323707	0.370148	0.41226	0.280026	0.358572	0.379419	0.416665	0.313551	0.302905	0.181326	0.171644	0.267637	0.240168	0.267642	0.169319	0.211874	0.102324
[truncated: 133 more rows]

## Sheet: SuppFigure 5
Supplementary Figure 5			Growth trajectory for each functional ROI for all males.
			Mean trajectory
[truncated: 406 more rows]

## Sheet: SuppFigure 6
Supplementary Figure 6
Percentage changes
	Panel A: Volume anatomical parcellation
[truncated: 27 more rows]

[truncated: 3 more sheets: SuppFigure 7, SuppFigure 8, SuppFigure 11]
